# Supplementary material for: Triglyceride cycling enables modification of stored fatty acids
Source: Nat Metab. 2023 Apr 3;5(4):699–709. doi: 10.1038/s42255-023-00769-z (PMC10132980; doi:10.1038/s42255-023-00769-z)
Supplement: Supplementary file 3 — Processed and annotated mass spectrometric data file containing the source data for Fig. 3 and parts of Figs. 4, 5 and 6. [file 42255_2023_769_MOESM3_ESM.xlsx]

## Sheet: primary data
NAME	CLASS	SAMPLE	IS	chemsc	C	db	tb	FA110Y	FA160Y	FA182Y	Factor	MASS	ERROR	ISpmol	INT73:L10_10.mzML	INT75:L10_10.mzML	INT76:L10_10.mzML	INT77:L10_10.mzML	INT73:L10_11.mzML	INT75:L10_11.mzML	INT76:L10_11.mzML	INT77:L10_11.mzML	INT73:L10_12.mzML	INT75:L10_12.mzML	INT76:L10_12.mzML	INT77:L10_12.mzML	INT73:L10_07.mzML	INT75:L10_07.mzML	INT76:L10_07.mzML	INT77:L10_07.mzML	INT73:L10_08.mzML	INT75:L10_08.mzML	INT76:L10_08.mzML	INT77:L10_08.mzML	INT73:L10_09.mzML	INT75:L10_09.mzML	INT76:L10_09.mzML	INT77:L10_09.mzML	INT73:L10_04.mzML	INT75:L10_04.mzML	INT76:L10_04.mzML	INT77:L10_04.mzML	INT73:L10_05.mzML	INT76:L10_05.mzML	INT77:L10_05.mzML	INT73:L10_06.mzML	INT75:L10_06.mzML	INT76:L10_06.mzML	INT77:L10_06.mzML
															1	2	3	4	5	6	7	8	9	10	11	12	13	14	15	16	17	18	19	20	21	22	23	24	25	26	27	28	29	31	32	33	34	35	36
															Intensities
DG;Y1															pulse only												6h chase												24 h chase
DG 23:0;Y	DGY1	1	0	H61 C34 D4 O5 N4	23	0	1	1	0	0	1	613.52	-0.80 ppm	14.6	7652.1	15012.9	11220.7	10623.4	5894.2	8230.2	9367.3	9858.1	11620	17695.8	7392.9	12610.5	6858.7	2184.6	0	4758	6090.7	3834.6	5221.1	1672.8	0	0	0	0	4359.9	0	2028.9	6426.2	3988.4	2414.2	5293	0	0	2212.7	0
DG 25:2;Y	DGY1	1	0	H61 C36 D4 O5 N4	25	2	1	1	0	0	1	637.52	-0.26 ppm	14.6	2436	1606	4138	2398.5	1653	0	0	0	1980.4	1693.6	0	4696.1	0	2297.9	3852.4	0	0	0	0	0	0	0	0	0	0	0	0	0	0	0	0	0	0	0	0
DG 25:1;Y	DGY1	1	0	H63 C36 D4 O5 N4	25	1	1	1	0	0	1	639.535	-0.72 ppm	14.6	79576.1	69926.6	63103.3	68783.9	49973.8	51430.4	74496.6	76406.2	70244.6	97401.4	85687.8	76857.4	25373.7	24103.8	15253.2	22254.8	19203.5	13510.4	9124.3	13651	25021.4	27988.8	20576.2	19820.1	12529	18836.4	20029.8	23268.2	16914.7	20860.5	25830.4	12209.7	10493.8	8054.2	14441.2
DG 25:0;Y	DGY1	1	0	H65 C36 D4 O5 N4	25	0	1	1	0	0	1	641.552	0.27 ppm	14.6	132464	138571	126212	158327	102940	87694.3	106862	112592	113432	133155	110317	108294	46532.2	44892.7	30318.3	47705.6	34580.7	26987.3	22773.5	30163.3	26422.7	34791.5	37889.3	25922	33614.8	31053	31286.5	34869.8	25283	31450.9	40906.5	16576.7	14265.4	14908.7	18463.7
DG 27:2;Y	DGY1	1	0	H65 C38 D4 O5 N4	27	2	1	1	0	0	1	665.551	-0.68 ppm	14.6	9482.1	16667.8	8188.1	20983.5	8294.3	12950.5	16318.5	17618.4	8927.4	20615.4	11617.6	12906.8	6211.8	4962.3	6276.3	4552.7	4992	0	1889	1657.4	1722.4	5155.8	5792.6	5314.2	3911.8	7850.2	4962.6	9736.1	2023.6	6830.5	7314.8	4983.3	1896.1	0	0
DG 27:1;Y	DGY1	1	0	H67 C38 D4 O5 N4	27	1	1	1	0	0	1	667.568	2.23 ppm	14.6	1.96239e+06	1.66273e+06	1.49222e+06	1817563	1.57286e+06	1.77706e+06	2.07367e+06	2.27124e+06	2.24394e+06	2.61421e+06	2.19278e+06	2.10123e+06	472990	380044	389788	449654	385026	318101	329985	369897	404195	415209	399062	417969	254685	216402	269439	352312	238895	230326	295822	248367	234093	223729	260023
DG 27:0;Y	DGY1	1	0	H69 C38 D4 O5 N4	27	0	1	1	0	0	1	669.585	3.60 ppm	14.6	954152	907822	849055	1.04572e+06	691119	811594	884072	857987	822204	916157	778715	757324	207520	180110	197864	195984	179737	151075	147866	190024	167457	156713	156355	171729	127468	122455	153440	168057	147390	125892	138392	113613	96935.6	96141.2	141463
DG 29:4;Y	DGY1	1	0	H65 C40 D4 O5 N4	29	4	1	1	0	0	1	689.552	1.31 ppm	14.6	0	5424	0	2680.1	1881.8	2121.9	2051.8	0	1863.3	5511.8	5649	1681.6	0	0	0	0	0	0	0	0	0	0	0	0	0	0	0	0	0	0	0	0	0	0	0
DG 29:3;Y	DGY1	1	0	H67 C40 D4 O5 N4	29	3	1	1	0	0	1	691.566	-1.88 ppm	14.6	17279.8	16976.3	12382.3	18683.1	14406.5	11861.6	12144	8961.3	16727.1	14553.2	12131.9	13997	0	4589.6	0	2199.4	2188.1	0	1730.7	3894.6	0	0	0	0	1658.3	0	0	0	0	0	0	0	0	0	0
DG 29:2;Y	DGY1	1	0	H69 C40 D4 O5 N4	29	2	1	1	0	0	1	693.585	3.69 ppm	14.6	32475.2	23378.5	23120.2	34983.4	23927.3	34114.1	37323.4	30639	34993.7	34187.4	35162.3	34824.1	12947.9	7385.2	7560.4	9351.2	11308.6	5868.2	7286.4	9369.5	8478.5	11012.1	12000.9	11602.4	8417.5	9139.8	14858.1	11260.6	12734.4	9423.4	10791.2	9178	8433.6	9673.9	4613.7
DG 29:1;Y	DGY1	1	0	H71 C40 D4 O5 N4	29	1	1	1	0	0	1	695.6	2.46 ppm	14.6	519701	423570	423741	548539	461041	469379	587244	566108	527982	653325	554811	571257	119486	114271	107403	104268	103759	89723.3	93805	120673	113215	131057	118804	116851	115779	68220	85517.3	126715	99907	92910.3	127270	77463.4	62258.6	68383.3	82983.2
DG 29:0;Y	DGY1	1	0	H73 C40 D4 O5 N4	29	0	1	1	0	0	1	697.616	3.53 ppm	14.6	46863.5	49945.9	43064	55602.5	28442.2	36826.6	38263.8	36631.5	39377	51054.4	41139.6	23710.1	10080.6	10049.7	10261	11264.8	9503.1	6293.2	6641.9	7624.8	11055.7	7480	9794.7	11112.6	8376.9	8532.2	9672	8890.3	12712.6	5716.1	11943.8	12521.5	7560.1	9571	7832.7
DG 31:4;Y	DGY1	1	0	H69 C42 D4 O5 N4	31	4	1	1	0	0	1	717.583	0.61 ppm	14.6	11216.5	8149.1	10774	10942.6	8871.5	7004.7	7514.2	12745.1	7891.6	11677.7	6964.1	10093.9	0	1764.9	0	2112.9	0	2767.4	0	0	0	0	0	0	1665	0	0	2324.8	0	2282.6	2383	0	0	0	0
DG 33:6;Y	DGY1	1	0	H69 C44 D4 O5 N4	33	6	1	1	0	0	1	741.581	-2.37 ppm	14.6	3755.3	6300.1	5266.5	8694.8	7818.1	8867.9	7965.7	13496.9	4493	14781.1	12142.1	7374.6	2439.5	1833.9	1339.6	2828.4	4691.8	1593.7	1934.5	4591.2	1561.4	1911.5	0	4833.1	2030.5	2037.9	2088.9	2933.8	1503.8	1659.2	5454.9	1462.9	0	2920.9	1383.2
DG 30:0;Y	DGY1	1	0	C32 D4 H75 Ci9 O5 N4	30	0	1	0	1	0	1	720.66	0.12 ppm	14.6	182744	153101	170732	202188	144780	143316	159756	158732	184896	149059	130823	135328	30279.7	34094.2	33414.5	27583.2	29747.8	21367.7	29890.7	38551.9	37208.7	34923.8	26591.5	30750.9	56241.1	36025.5	49298.3	61456.1	29979.4	47601.5	40617.6	42528.3	20764.8	19468.5	36746
DG 32:2;Y	DGY1	1	0	C34 D4 H75 Ci9 O5 N4	32	2	1	0	1	0	1	744.66	-0.32 ppm	14.6	23493.4	15012.1	18195	21860.6	11285.9	20297.8	16084.2	22207.3	18787.1	13229.1	9918.7	16031	10234.1	16350.6	12500.4	13016.2	11662.9	13539	12584.9	16339.9	9964.1	12909.5	10088.7	15764.6	32387.8	25214.2	18533.4	45080	23365.6	39963	29644.2	38603.9	21900.4	20482	32393.7
DG 32:1;Y	DGY1	1	0	C34 D4 H77 Ci9 O5 N4	32	1	1	0	1	0	1	746.675	-0.13 ppm	14.6	2.59986e+06	2.28563e+06	2.12726e+06	2.66677e+06	2.02086e+06	1.95534e+06	2.33481e+06	2.37105e+06	2.56987e+06	2.84233e+06	2.16791e+06	2.38842e+06	587568	586256	530695	581935	517653	430664	488706	495476	514052	545016	498034	556471	738082	567676	712450	902520	677835	765926	865436	627914	483303	436008	585553
DG 32:0;Y	DGY1	1	0	C34 D4 H79 Ci9 O5 N4	32	0	1	0	1	0	1	748.691	0.01 ppm	14.6	1.5982e+06	1.46859e+06	1.56242e+06	1.88563e+06	1.34249e+06	1.35166e+06	1.40311e+06	1.30795e+06	1.42733e+06	1.52273e+06	1.14419e+06	1.24315e+06	265811	242988	212706	230420	249580	194512	181054	225834	191395	227677	196390	205854	288754	244835	294021	342807	286243	261304	310062	208877	185313	167473	237243
DG 34:3;Y	DGY1	1	0	C36 D4 H77 Ci9 O5 N4	34	3	1	0	1	0	1	770.677	2.49 ppm	14.6	1722.1	4101.5	5666.8	6063.6	2338.2	1828.6	4456.6	1760.7	6277.1	5860.4	4483.4	0	0	0	1572.2	0	0	0	0	0	0	0	0	0	0	0	0	0	0	3323.1	0	0	0	0	0
DG 34:2;Y	DGY1	1	0	C36 D4 H79 Ci9 O5 N4	34	2	1	0	1	0	1	772.691	-0.62 ppm	14.6	56718.2	72326.7	57913.5	79329.2	57809.2	52100.5	66613.7	51124.3	61182.4	68629.8	47551.9	61509	30015.9	26507.8	21551.8	13207.6	20274.4	14914.5	16664.5	29034.8	19283.1	27755.3	19363.6	16930.1	44085.3	32082.4	31500.2	28949.7	20956.4	43252.7	47547.5	29601.8	28661.7	21280.8	37509.4
DG 34:1;Y	DGY1	1	0	C36 D4 H81 Ci9 O5 N4	34	1	1	0	1	0	1	774.707	-0.17 ppm	14.6	1.44585e+06	1.34409e+06	1.38169e+06	1.7188e+06	969785	884194	1.07095e+06	990540	1.12271e+06	1.27343e+06	983056	1.00255e+06	356723	334222	337446	345976	276236	221461	240430	251045	231199	254250	241688	264794	379247	302005	373686	440807	380838	405956	499241	321070	250250	248258	316729
DG 34:0;Y	DGY1	1	0	C36 D4 H83 Ci9 O5 N4	34	0	1	0	1	0	1	776.722	-0.24 ppm	14.6	131203	114319	111325	148823	103029	98252.1	99842.4	82033.3	117751	115339	86324	75461.1	16578.7	20435.7	18351	13995.4	15777.5	7817.1	8272.8	10690.4	15260.8	19453.7	9564.9	19132.2	24483.2	21271.2	17002.6	21999.3	19371.1	9769.1	23034.3	13314.8	13417.1	7062.1	23820.6
DG 36:3;Y	DGY1	1	0	C38 D4 H81 Ci9 O5 N4	36	3	1	0	1	0	1	798.709	3.10 ppm	14.6	6046.4	4759.5	5479.4	2654.6	4639.6	4954.3	5330.8	8932.9	6062	12981.9	5780.5	4582	0	1823	2014.7	2246.9	0	0	0	0	2262.8	1723.3	0	0	1882	0	0	2393.3	0	0	0	0	0	0	4530.1
DG 31:1;Y	DGY1	1	0	C33 D4 H75 Ci9 O5 N4	31	1	1	0	1	0	1	732.659	-0.75 ppm	14.6	98739.9	60252.7	105263	108863	51646.3	51358.4	71144	74419.9	95386.5	81419.1	82696.4	120440	31901.6	14540.5	40116.2	13640.6	9276	14025.9	13621.2	13978.8	27573.5	0	26039.3	31462.7	28031.6	16537.6	40674.3	28667	38065.2	13742.4	46752.9	42499.9	10464.3	8483.2	39089.9
DG 31:0;Y	DGY1	1	0	C33 D4 H77 Ci9 O5 N4	31	0	1	0	1	0	1	734.675	-0.42 ppm	14.6	122968	121730	136994	134556	108662	98366.4	114459	99048.9	120373	109903	117810	123817	22880.5	25793.8	25760.6	21993.3	16928.9	18999.2	10745.5	24594	17686.7	24295.6	17167.6	20388.2	35915.4	30671	35005.8	35850	28094.8	24589.1	34780.3	29778.6	26184.8	17938.7	19131.8
DG 33:1;Y	DGY1	1	0	C35 D4 H79 Ci9 O5 N4	33	1	1	0	1	0	1	760.691	-0.63 ppm	14.6	205271	249744	250975	327064	181953	138227	198498	204990	203428	158277	234127	175724	59068.6	86803.8	9110.6	51742.8	34939.6	8337.9	35967.2	59680.9	39408.1	43905.1	12429.2	0	74721.3	60621.1	73623.6	89425.2	55104.8	64186.3	83787.4	34820.3	24665	52820.6	44552.7
DG 33:0;Y	DGY1	1	0	C35 D4 H81 Ci9 O5 N4	33	0	1	0	1	0	1	762.706	-0.47 ppm	14.6	45496	34499.3	44236	60273.3	30605.3	33678.1	29359.8	32325	37665.7	43375.9	35376.7	45033.4	7231.8	9153.9	7634.3	6955.7	7585.4	8606.7	7528.7	8392.2	2831.7	6624	2994.7	6891.7	15296.6	8130.9	6943.8	6112.9	7393.7	9134.5	6476.2	5364	2715.7	2038.4	5545
DG 30:3;Y	DGY1	1	0	H69 C41 D4 O5 N4	30	3	1	0	0	1	1	705.582	-1.03 ppm	14.6	11351.8	5175	8998.6	5566.3	5249.3	7505.1	6005.2	11599.8	9229.6	8450.7	12538.8	7804.3	0	0	0	0	0	0	2411.8	1645.7	0	0	0	0	4692	2328.7	2380.2	2157.7	2639.8	2412.6	1914.4	0	0	0	0
DG 30:2;Y	DGY1	1	0	H71 C41 D4 O5 N4	30	2	1	0	0	1	1	707.596	-2.79 ppm	14.6	16613.8	19802.1	23185.3	15311	16429	15252.7	31304.7	18631	23506.2	25299.9	20110.4	19929.9	4935	5152.6	4739.7	4971.5	5035.2	5841	3902.6	5051.4	5341.9	0	2427.1	4309.6	9878.9	4570.3	10713.7	9224.9	4616.6	2157.1	5041.2	4626.7	8933.4	2438.3	5684.3
DG 32:3;Y	DGY1	1	0	H73 C43 D4 O5 N4	32	3	1	0	0	1	1	733.613	-1.04 ppm	14.6	28807.4	45776.7	35126.6	44997.9	63404.8	43961.7	53870.8	65914.8	54445.4	59451.8	49598.4	53568.6	17454.4	18347.3	15899.5	16991.9	4819.7	18484.9	15276.5	6771.3	16456.5	7726.8	27041.3	16938.2	16142.1	22956.1	23058.9	28246.9	33313.1	32081.1	28404.3	21523	4466.8	18430.1	21416.1
DG 34:4;Y	DGY1	1	0	H75 C45 D4 O5 N4	34	4	1	0	0	1	1	759.629	-1.08 ppm	14.6	12022.1	13972.5	9514.5	21202.3	15668.6	15152.3	11298.5	19802.2	13393.9	15666.1	11742.7	19969.2	17178.7	3993.7	3651.2	0	10237.8	15978.7	8349.6	13375.1	9433.9	8634.9	3747	9935.4	22130.4	19002.9	13544.4	19228.6	21628.8	33737.5	30926.4	15425	13074.2	10089.9	3875.5
DG 34:3;Y	DGY1	1	0	H77 C45 D4 O5 N4	34	3	1	0	0	1	1	761.645	-0.73 ppm	14.6	1.1747e+06	1.04428e+06	917707	1.22817e+06	990248	867574	1.12913e+06	1.20364e+06	1.25898e+06	1.3033e+06	927120	1.09809e+06	389541	389333	393096	380977	409930	378468	335672	422074	358434	458402	353151	384184	515503	389305	427752	617688	454875	561622	610353	485484	330280	354589	397413
DG 34:2;Y	DGY1	1	0	H79 C45 D4 O5 N4	34	2	1	0	0	1	1	763.663	3.25 ppm	14.6	2.16372e+06	2.00834e+06	1.87484e+06	2.35469e+06	1.81581e+06	1.72472e+06	1.87819e+06	1.78509e+06	2.07461e+06	2.1214e+06	1.57767e+06	1.71899e+06	500326	464097	473770	436380	442721	377689	407004	390291	392706	446825	408961	427720	479973	411544	471535	588232	421051	414863	470283	369231	309749	298642	393986
DG 36:4;Y	DGY1	1	0	H79 C47 D4 O5 N4	36	4	1	0	0	1	1	787.66	-0.84 ppm	14.6	25459.4	27013.5	20885.6	42084.3	22890.6	30571.7	27438	40344.4	35498	36353.5	36537.6	51983.6	21844.7	26398	21745.6	26274.1	25079.5	13850.6	24996.4	27537.2	17595.6	18235.5	22486.8	27625.9	57013	54714.4	69698.2	71502.2	50097.7	80656	79486.4	42415	42670	40015.4	46061.2
DG 36:3;Y	DGY1	1	0	H81 C47 D4 O5 N4	36	3	1	0	0	1	1	789.677	0.55 ppm	14.6	487862	445237	459333	628057	385701	312619	388167	400970	373984	503295	418523	419079	237630	215925	188787	213798	174077	120242	135169	157136	146290	160220	143389	154921	266728	214743	284192	357130	281018	311048	363833	253638	173247	159043	251795
DG 36:2;Y	DGY1	1	0	H83 C47 D4 O5 N4	36	2	1	0	0	1	1	791.695	3.96 ppm	14.6	218693	223041	213646	301878	205073	169323	175244	174097	190490	236903	153763	161667	91369.9	81817.6	79611.2	64548.1	83627.9	57925.2	53491	66003.8	45932.8	45395	51241.7	60536.6	46718.3	49339.8	49385	56178.7	48796.6	38865.3	71352.5	36019.7	25816.1	37599.1	50641.5
DG 38:5;Y	DGY1	1	0	H81 C49 D4 O5 N4	38	5	1	0	0	1	1	813.676	-1.26 ppm	14.6	7780.2	4593.2	7087.8	8562.2	3729.5	7682.5	5420.2	7328.7	4331.1	6617.9	4284	6909.5	2140.1	5426.7	1651.7	4444.2	4788.2	0	4848.1	5539.5	4172.6	2188.6	1442.9	4591.7	8669.4	4827.9	7245.3	10195.4	4763.3	12168.5	12466.9	5058.1	6700.8	2471	7806.5
DG 38:4;Y	DGY1	1	0	H83 C49 D4 O5 N4	38	4	1	0	0	1	1	815.692	0.24 ppm	14.6	6951.2	9174.5	7509.3	7284.8	9443.5	7894.3	7991.4	7073.7	8345.2	9026.9	8722.5	8735.4	7147	6818.2	10150.8	7905.8	10278.7	7207.4	2710.1	5735.4	5771.7	8546.6	2880.4	1995.9	24574.7	24508.3	14236.6	26019.2	19528.7	29214.9	30883.4	21483.5	21700.5	11040.6	19554.7
DG 33:3;Y	DGY1	1	0	H75 C44 D4 O5 N4	33	3	1	0	0	1	1	747.632	2.97 ppm	14.6	22221.5	24955.8	27033.2	22795.7	22042	21241.8	23152.7	19684.3	26342.4	42555.6	38395.2	23348.6	16918.3	9059.6	7451.8	12177.4	12597.4	13998	6738.1	7655.5	10399.9	8672.9	9723.1	4768.3	15895.4	12265.7	10890.6	17628.4	13504.9	14132.6	17744.9	12088.9	14909.9	15715.6	15951.1
DG 35:3;Y	DGY1	1	0	H79 C46 D4 O5 N4	35	3	1	0	0	1	1	775.658	-3.51 ppm	14.6	80556.9	64087.3	83286.7	89489.3	67434.9	56548.8	73041.8	89254.2	74571.8	76153.9	93199.9	66282.5	28215.7	33135.4	34922.1	37802	29528.6	19696.5	35774	36569.7	35134.4	36109.3	24328.9	31040.6	74358.5	44217.9	59972.1	52443.4	49660.2	48996.2	68988.4	31201.8	31212.4	30324.9	37438.1
DAG-IS 32:1;Y	DGY1	0	1	H69 C43 D12 O5 N4	32	1	1	0	0	0	0	745.696	0.00 ppm	14.6	1270324	1.19572e+06	1168228	1.24872e+06	1033959	928305	1.02378e+06	1.07188e+06	1.10161e+06	1.05383e+06	1.00659e+06	1.05752e+06	1.29498e+06	1280854	1.13819e+06	1.19832e+06	1176978	1.16359e+06	1.15789e+06	1.12223e+06	997303	1.08357e+06	1.10148e+06	1.10795e+06	1.4774e+06	1.28418e+06	1.42945e+06	1.40376e+06	1.57934e+06	1.47575e+06	1.40456e+06	1.23426e+06	1.0964e+06	1.17361e+06	1.1194e+06
											0
DG;Y2											0
DG 27:0;Y2	DGY2	1	0	C37 D8 H80 Ci9 O5 N8	27	0	2	1	1	0	1	424.885	2.21 ppm	15.5	28874.1	22552.4	27056.6	23524.8	25729.5	14552.2	13232.5	20538.2	12198.2	27111.2	26517.1	25393.4	1619.8	4520.5	6572.8	5584.2	0	0	0	0	2529	5466	5613.5	2240.9	0	0	0	0	22738.1	14847.1	38336.5	0	0	0	0
DG 29:2;Y2	DGY2	1	0	H80 C48 D8 O5 N8	29	2	2	1	0	1	1	432.369	1.35 ppm	15.5	26078.2	23170.2	2157.4	32031.7	15540.5	14654.4	0	35780.8	12755.6	24438.9	0	33531.5	12958.3	0	0	13290.6	14776.5	6077.4	0	2018.1	1981.3	6076.6	0	8592.6	0	2482.2	0	4986.5	17020.2	0	20166.6	0	3520.9	0	5819.5
DG 32:0;Y2	DGY2	1	0	C33 D8 H90 Ci18 O5 N8	32	0	2	0	2	0	1	464.438	1.47 ppm	15.5	23883.6	8803.8	22393.6	7405.8	4064.3	3766.5	2976.7	7389.8	10029	7038.3	16350.4	10857	5016	8796.5	6986.1	7688.8	1879.3	5541	0	7441	6819	5259.4	3024	2654.3	0	0	0	0	2230.3	2303.4	5505.4	0	0	2073.5	1800.7
DG 34:2;Y2	DGY2	1	0	C44 D8 H90 Ci9 O5 N8	34	2	2	0	1	1	1	471.923	1.55 ppm	15.5	890785	851590	803859	0	665843	574537	616357	0	586814	616012	509226	0	60700.2	42520	82287.2	0	52723.2	40863.7	42734.6	0	42210.3	53958.2	29993.4	0	48899.6	23623.4	41523.4	0	116870	101480	0	37400.9	26463.6	21495	0
DG-IS 38:2;Y2	DGY2	0	1	C54 D8 H98 Ci3 O5 N8	38	2	2	0	0	0	0	496.944	0.94 ppm	15.5	2.78583e+06	2.72227e+06	2.62435e+06	2661154	1.83708e+06	1.81078e+06	1.90745e+06	2.00097e+06	1960931	1.94677e+06	1.87872e+06	1.81642e+06	2.93007e+06	2.91413e+06	2.55977e+06	2.68639e+06	2.17371e+06	2.07436e+06	2.21068e+06	2.15345e+06	1.93381e+06	2.14072e+06	2.16268e+06	2.10986e+06	3.07874e+06	2.76611e+06	2.89248e+06	3.10732e+06	3.39425e+06	3.20823e+06	2.99532e+06	2.41067e+06	2.00799e+06	2.18317e+06	2.12396e+06
											0
PC;Y											0
PC 31:1;Y	PCY1	1	0	C47 D4 H88 O8 N5 P1	31	1	1	1	0	0	1	444.846	0.15 ppm	113.4	14269.9	10201.3	10685	11739.1	9043.8	8901	7269.4	9988	12541.1	12707.9	6218.7	8015.8	0	0	0	4572.5	0	0	0	0	0	0	0	0	0	0	0	0	0	2103.4	0	0	0	0	0
PC 33:1;Y	PCY1	1	0	C49 D4 H92 O8 N5 P1	33	1	1	1	0	0	1	458.862	-0.02 ppm	113.4	11212.1	8682.2	5161.2	8054	7607.5	6706.2	5164.5	0	2648.9	0	5790.7	4572.2	12548.2	12058.1	13837.7	10600.6	13430.7	7659.5	10894.8	7377.7	6190	8113	11610.9	14993.1	18047.6	12631.1	12770.1	16628.3	17232.7	11879	21289.2	10432.7	5859.8	8563	11476.4
PC 33:0;Y	PCY1	1	0	C49 D4 H94 O8 N5 P1	33	0	1	1	0	0	1	459.87	-0.31 ppm	113.4	2716.1	2511.6	0	0	0	0	0	0	0	0	0	0	6459.7	0	2466.1	0	0	0	0	0	0	0	0	0	2423.3	2813.4	11040.5	7856.4	2637.7	2009.8	0	0	0	0	0
PC 31:1;Y	PCY1	1	0	C38 D4 H88 Ci9 O8 N5 P1	22	1	1	0	1	0	1	449.361	0.36 ppm	113.4	14278.3	13874.6	20713.6	13532.5	16350.9	11550.3	13217	14219.9	10019.1	15288.9	9123.8	8459.5	2475.6	0	7623.8	4154	0	2079.5	0	5529.6	1812.6	6069.4	4425.2	2123	0	2010.5	0	1731.7	0	0	0	0	0	2274	1609.3
PC 31:0;Y	PCY1	1	0	C38 D4 H90 Ci9 O8 N5 P1	22	0	1	0	1	0	1	450.369	0.44 ppm	113.4	25405.6	24060.7	19470.6	28419	29678.6	22066.4	20030.6	26977	11003.1	19510.8	20166.3	23350.1	15142.7	14369.1	14226.3	12039.6	13961	7206.2	11182.9	7428	14967.7	14612.1	9173	12822.5	10147.1	11982.3	10643.4	15284.6	8836.3	6453.5	9296.7	8284	7803.4	2247.7	10248
PC 34:4;Y	PCY1	1	0	C41 D4 H88 Ci9 O8 N5 P1	25	4	1	0	1	0	1	467.361	-0.02 ppm	113.4	11477.7	11258.3	18004.2	15916.9	13462.3	11324.2	10565.2	9581.5	13234.4	9918.5	13648.5	12897.1	2743.9	0	0	0	1682.7	0	0	0	0	0	0	0	0	0	0	0	0	0	0	0	0	0	0
PC 34:3;Y	PCY1	1	0	C41 D4 H90 Ci9 O8 N5 P1	25	3	1	0	1	0	1	468.369	-0.21 ppm	113.4	2623.7	6455.4	6520.5	14121.6	5673.6	2248.6	6499.2	4841.1	5501.2	7850.7	5667.5	7584	11787.4	9954.9	4596.1	2555.3	7951.9	6404.5	2344.2	7265.9	5186.1	8414.7	10858.9	11366.1	0	2321.7	0	1776.2	0	2422.9	4300.7	1760.9	0	0	0
PC 34:2;Y	PCY1	1	0	C41 D4 H92 Ci9 O8 N5 P1	25	2	1	0	1	0	1	469.377	0.77 ppm	113.4	61898	54776.5	45487.7	59041.1	45748.5	27236.9	40806.6	39201.4	56690.9	44823.1	31203.5	36012.4	66541.7	65545.6	57580.6	52774.6	47803.2	29407.6	35160.1	35154.6	47214.9	46962.3	46416.7	48349.5	27413.4	37692.9	23013.3	32513.9	22460.6	28975.8	27408.2	19109.6	13616.7	17256.7	22061.3
PC 34:1;Y	PCY1	1	0	C41 D4 H94 Ci9 O8 N5 P1	25	1	1	0	1	0	1	470.385	0.72 ppm	113.4	566954	538440	487406	612005	344345	335856	334212	337770	445906	371669	368127	363182	541926	593765	501625	487602	448621	373776	374764	371258	356929	408296	435834	438153	316414	260552	259635	292346	271739	241047	289018	199133	151549	164846	238771
PC 34:0;Y	PCY1	1	0	C41 D4 H96 Ci9 O8 N5 P1	25	0	1	0	1	0	1	471.393	0.77 ppm	113.4	38453.7	34942.2	26672.3	34995	19465.3	23989.8	24889.2	18839.1	30306.8	24058.6	15216.5	16371.2	25086.4	20465.7	9008.2	8103.3	9727.8	10190.2	19334.4	6993.5	19131.8	18518.2	10986.1	10105.7	8841.3	18150.7	7406.6	10792.4	18781.9	5781.2	11543.5	9631.2	7671.8	7050.3	5099.7
PC 36:5;Y	PCY1	1	0	C43 D4 H90 Ci9 O8 N5 P1	27	5	1	0	1	0	1	480.369	0.55 ppm	113.4	44639.5	35472.6	40967.6	50501.4	33716	28742.5	25026.1	29104.7	31506.7	37954.2	29870	28458.2	31513.9	30316	25564.8	24798	25153.3	18104.8	21265.2	20974.4	23915.9	22511.1	19253.4	29105	18956.7	12594	9217.8	13735.3	19315.6	10601.5	15604	10827.6	11886.5	7744.2	12678.6
PC 36:4;Y	PCY1	1	0	C43 D4 H92 Ci9 O8 N5 P1	27	4	1	0	1	0	1	481.377	0.67 ppm	113.4	131228	110017	107510	154570	108849	88865.1	106029	90543.2	101993	99098.9	85044.5	101491	88085	72161.6	81845.3	76742.1	67311.1	74705.8	46935.2	73127.9	70466.3	57016.9	57945	65491.2	37065	30333.2	35400.8	42280	36048.8	23315.6	32849.2	43143.7	25645.9	23226.6	24435.9
PC 36:3;Y	PCY1	1	0	C43 D4 H94 Ci9 O8 N5 P1	27	3	1	0	1	0	1	482.385	-0.04 ppm	113.4	27593.9	26105.3	14608	34478.8	19828.2	15975.3	17192.2	14260.1	29561.2	13260.3	18036.9	21404	41578.8	33018.2	34564.4	25777.5	27531.6	17237.2	21647.3	21839.7	16871.2	34679.4	38623	30670.4	10459.6	14737.1	8932.2	16235	14212.3	9411.6	10527.2	7822.7	9781.5	8783	10386.1
PC 36:2;Y	PCY1	1	0	C43 D4 H96 Ci9 O8 N5 P1	27	2	1	0	1	0	1	483.393	0.28 ppm	113.4	2073.2	0	5537.5	0	0	7060.4	5477.8	1900.9	6559.5	0	2096.4	5449.4	16764.2	17442.9	14037.5	13028	13990.7	11447.6	8724.8	5364.2	9382.2	13181.6	14692.2	13667.9	14691.7	13635.8	19723.6	25486.9	18175.3	11611.4	17036.9	13705.6	11164	11341.3	13251.3
PC 36:1;Y	PCY1	1	0	C43 D4 H98 Ci9 O8 N5 P1	27	1	1	0	1	0	1	484.401	0.43 ppm	113.4	32188.6	25053.2	26939.9	37837.6	15494.7	15644.2	30454.4	19698.5	26747.9	16188.6	18289.8	21443.8	59220.2	58540.3	51468.8	56694.4	44919.8	37181	29152.8	29365.4	47509.8	46080.6	39565.5	54408.4	58322.3	47032.3	51243.9	59722.8	56391	32983.6	66980.5	32152.4	31931.1	32886.2	53908
PC 30:0;Y	PCY1	1	0	C37 D4 H88 Ci9 O8 N5 P1	21	0	1	0	1	0	1	443.361	0.58 ppm	113.4	21010.7	20811.8	15133.5	20945.6	13809.5	16485.7	12061	13873.8	20220.6	21894.3	14035	19782.4	6091.8	13243.9	0	2459.6	4214.3	2102	1783.9	5189.1	1622.5	8085.9	7392.8	5168.5	1635.2	5099.8	0	0	6518.6	0	0	0	0	0	4188
PC 32:2;Y	PCY1	1	0	C39 D4 H88 Ci9 O8 N5 P1	23	2	1	0	1	0	1	455.362	1.12 ppm	113.4	0	4867.6	4288	8168.4	2896.1	7511.5	2029.8	5899.2	5681.2	0	2328.3	2628.4	1760	0	2563.1	1856.8	2077	8794	5076.3	2018.7	2112.2	5318.7	1820.7	10174.1	5624.6	2086	0	0	2212.9	4039.3	2118.3	2760.8	0	0	2223.4
PC 32:1;Y	PCY1	1	0	C39 D4 H90 Ci9 O8 N5 P1	23	1	1	0	1	0	1	456.37	1.05 ppm	113.4	961863	930154	841045	1.07686e+06	678215	643227	626395	707298	851031	780265	591498	686364	738242	778478	630552	594206	564904	575975	551886	517254	470836	643010	606919	652732	294271	227133	202295	290374	235370	287598	257731	220904	161872	142496	185653
PC 32:0;Y	PCY1	1	0	C39 D4 H92 Ci9 O8 N5 P1	23	0	1	0	1	0	1	457.377	0.36 ppm	113.4	257904	224871	228976	283919	179056	180853	197673	169079	231870	191139	171221	185500	104410	101552	74209.9	84148.8	79459.3	82521	74337.1	58160.8	75249.6	97462.9	62778	62480.3	77293.9	63131.8	69578.1	78834.5	59968.5	55807.1	68200.4	51757.8	37589.3	38279.3	46929.2
PC 38:6;Y	PCY1	1	0	C45 D4 H92 Ci9 O8 N5 P1	29	6	1	0	1	0	1	493.377	0.73 ppm	113.4	41255.4	38553.8	38060.8	49891	30224.7	33161.5	24738.7	22929.2	31358.8	26542.1	26074.2	23946.6	19336	18217.7	19800.1	18084.9	14452.2	8792.8	21409.5	13935.3	20878.1	15202.4	18872.7	17433.2	9414.4	12884.9	11313.7	12330.2	7097.4	8383.8	8644.3	10478.6	5303.5	6217.3	6451.8
PC 38:5;Y	PCY1	1	0	C45 D4 H94 Ci9 O8 N5 P1	29	5	1	0	1	0	1	494.385	0.33 ppm	113.4	33189.2	24451.5	29790.2	36007.1	24028.9	19430.8	16632.2	22332.6	21237.6	21414	16930.2	18979.8	19850	20224.7	13415	12817.4	12060.8	12552.1	9404.7	11849.1	16329.1	14175.9	6034.3	13719.1	12851.6	10225	8972.6	9113.2	9748.4	1908.9	7514.7	6258.5	4950.4	5701.7	7497.6
PC 38:4;Y	PCY1	1	0	C45 D4 H96 Ci9 O8 N5 P1	29	4	1	0	1	0	1	495.393	0.67 ppm	113.4	2194.2	6815.7	5929.3	7809.3	7842.3	2912.5	2043.3	2320.1	6152.5	8680.9	1756	5452.6	15676.8	13313	9530.5	10452.9	11846.9	9890	6721.4	8160	6906.2	12464.6	6864.2	9387.1	14950.4	7727.2	12963.2	19871.4	10970.6	8543	14275.1	13176.3	13529.6	8227.6	13143
PC 38:3;Y	PCY1	1	0	C45 D4 H98 Ci9 O8 N5 P1	29	3	1	0	1	0	1	496.401	0.69 ppm	113.4	0	0	0	1974	0	0	0	1765	0	1615.2	0	2785.6	3495	1440.5	7213.7	1958.7	2462	0	2065	2245.4	2076.1	2158.7	3565.9	4467.7	2644.7	2588.1	1992.5	4284.4	2208.1	2952.2	6178.3	5181.4	1811.2	2307.9	4659.8
PC 38:1;Y	PCY1	1	0	C45 D4 H102 Ci9 O8 N5 P1	29	1	1	0	1	0	1	498.416	-0.07 ppm	113.4	8748.5	7483	5085	2241.8	2138.8	0	0	0	6647.1	2642.8	2599.3	2203.5	7452	4815.6	2476.2	0	0	2715.9	2455.7	1756.5	0	2142	1841.1	0	0	0	1788.3	0	0	0	4523.5	0	0	0	0
PC 33:3;Y	PCY1	1	0	C49 D4 H88 O8 N5 P1	33	3	1	0	0	1	1	456.846	0.41 ppm	113.4	10242	14735.7	11780.5	16804.4	8085.8	11261.7	10305	14959	17156.4	7376.1	12610.3	12052	5429.8	6709.6	7150	7910.6	8126.6	7183.6	3074.9	3124.1	0	0	9394.2	6244.3	5442.2	0	0	0	5442.5	7244.9	5344.5	2433.7	0	6549.4	2674.7
PC 33:2;Y	PCY1	1	0	C49 D4 H90 O8 N5 P1	33	2	1	0	0	1	1	457.854	0.49 ppm	113.4	148882	161216	158348	208224	126180	94864	117609	129882	138114	125710	130651	126602	100164	92346.1	104893	86236.6	75568.4	75997.6	79266.4	69001.3	81827.9	85571.5	103716	84431	65289.4	54370.6	64414.1	45686.8	62596.8	48617.2	63110.7	37608.9	31760.3	39380.3	47085.8
PC 35:3;Y	PCY1	1	0	C51 D4 H92 O8 N5 P1	35	3	1	0	0	1	1	470.862	0.96 ppm	113.4	158889	173145	139258	172550	122313	107075	134210	105327	142807	112107	134720	144711	155764	152204	159147	157152	139434	124600	111047	118070	113266	126003	139315	129802	112199	111975	114400	100168	101093	88291.5	121988	59497.7	65573.8	83720.2	74473.6
PC 35:2;Y	PCY1	1	0	C51 D4 H94 O8 N5 P1	35	2	1	0	0	1	1	471.87	0.95 ppm	113.4	110152	165350	143089	171784	145596	103710	99589.4	91138.1	118603	103005	133566	117630	169473	176315	173492	147840	163454	118388	139498	120688	130102	160009	166740	143594	104978	117931	109208	104055	107366	73859.9	95017.1	64035.9	56115.2	58253	73291.4
PC 32:3;Y	PCY1	1	0	C48 D4 H86 O8 N5 P1	32	3	1	0	0	1	1	449.838	0.17 ppm	113.4	4682.6	5554.7	2531.6	0	5544.4	0	0	0	0	4987	1863.4	1911.2	0	0	0	0	0	0	0	1906.6	0	0	0	1838.9	0	0	0	0	0	0	0	0	0	0	0
PC 32:2;Y	PCY1	1	0	C48 D4 H88 O8 N5 P1	32	2	1	0	0	1	1	450.846	0.74 ppm	113.4	56662.1	48543.4	50513.9	68425.9	51063.1	47328.3	54645.6	46701.4	63294.5	61599.6	37772.1	35845.6	14300	22856.2	18325.8	19123.2	13074.8	16118.9	18079.3	14086.6	13783.5	16216.6	13498.3	9858.9	9628.9	16237.5	9392.4	6299.1	11776.8	13432.3	11641.9	6462.4	4911.7	5232.8	4862.7
PC 34:4;Y	PCY1	1	0	C50 D4 H88 O8 N5 P1	34	4	1	0	0	1	1	462.846	0.67 ppm	113.4	28786	24397.2	23940.6	38546.2	16230.1	12439.9	22454.1	30447.5	21945.7	18766.7	23790	22464.9	40588.4	36143.8	27542.5	27921.2	32399.7	36058	24368.3	28688.3	27177.6	26796	28567.5	31818.9	27767.1	30396.6	20781.2	29352.2	28550.9	29467.5	28821.3	15939.6	11481.9	14214.3	22426.3
PC 34:3;Y	PCY1	1	0	C50 D4 H90 O8 N5 P1	34	3	1	0	0	1	1	463.854	0.60 ppm	113.4	1726481	1.77712e+06	1.58651e+06	1.74189e+06	1.24681e+06	1.17877e+06	1.34599e+06	1.21729e+06	1.5471e+06	1.40193e+06	1.12647e+06	1185687	1.15188e+06	1223263	1.10434e+06	963938	926524	954484	950600	848782	790303	857119	877405	859612	642639	525883	559044	658033	569744	595781	680963	498983	306702	339642	473202
PC 34:2;Y	PCY1	1	0	C50 D4 H92 O8 N5 P1	34	2	1	0	0	1	1	464.862	0.32 ppm	113.4	3.40532e+06	3.54634e+06	3.41371e+06	3.78942e+06	2.53652e+06	2.66943e+06	2.75021e+06	2.40957e+06	2.9826e+06	2.89325e+06	2424643	2.16204e+06	2.86361e+06	2.89315e+06	2.78726e+06	2.48246e+06	2.76117e+06	2.76927e+06	2.60276e+06	2.00826e+06	2.25781e+06	2.80876e+06	2.7635e+06	2.65797e+06	1.36355e+06	1.24128e+06	1395865	1.50504e+06	1.2818e+06	1.37622e+06	1.54321e+06	923767	784140	786516	1.09186e+06
PC 36:6;Y	PCY1	1	0	C52 D4 H88 O8 N5 P1	36	6	1	0	0	1	1	474.845	-1.62 ppm	113.4	8514.2	3134.8	0	7554.1	2117.3	7040.2	5733.7	1934.5	2639.3	0	0	0	0	0	0	0	0	0	0	0	0	0	0	0	0	0	0	0	0	0	0	0	0	0	0
PC 36:5;Y	PCY1	1	0	C52 D4 H90 O8 N5 P1	36	5	1	0	0	1	1	475.854	-0.02 ppm	113.4	16303.6	11256.1	10815.8	17353.5	5783.5	6804.5	13130.6	11947.2	13609.3	0	6537.7	6988.1	27698.6	35352.3	28986	20854.2	21064.9	27562.7	22145.9	18802.5	10073.5	25174.1	16189.2	17258.6	73706.8	56505.3	46766.7	64632.1	69088	71807.1	60317.1	50921.5	45009.7	36054.3	35338.8
PC 36:4;Y	PCY1	1	0	C52 D4 H92 O8 N5 P1	36	4	1	0	0	1	1	476.862	0.82 ppm	113.4	123854	108838	104918	124584	82161.9	97978.7	103463	95304.3	117220	95864.5	97286.4	102018	253250	275199	223578	220332	185192	183551	177598	190638	171346	206487	201995	205481	449081	396359	369630	395295	362971	395651	403478	299537	249187	232057	296488
PC 36:3;Y	PCY1	1	0	C52 D4 H94 O8 N5 P1	36	3	1	0	0	1	1	477.87	0.54 ppm	113.4	1278844	1.41219e+06	1.26911e+06	1.40218e+06	1.0419e+06	844519	981827	920874	1.2405e+06	1.09967e+06	1050310	1.06692e+06	1880712	2.01415e+06	1.72357e+06	1.61477e+06	1.51277e+06	1.34554e+06	1.32163e+06	1.17258e+06	1.28861e+06	1.56521e+06	1.48754e+06	1.5287e+06	1.39575e+06	1.28917e+06	1.34052e+06	1.46782e+06	1.29912e+06	1.30378e+06	1.38493e+06	1.05173e+06	867601	909555	1.05509e+06
PC 36:2;Y	PCY1	1	0	C52 D4 H96 O8 N5 P1	36	2	1	0	0	1	1	478.878	0.42 ppm	113.4	1064201	1.10659e+06	1.07062e+06	1.22022e+06	840545	708787	767014	726655	995472	890731	779376	728609	1.77131e+06	1.82483e+06	1.70421e+06	1.49003e+06	1.44865e+06	1274168	1.12067e+06	1015641	1.26113e+06	1.46338e+06	1.5753e+06	1.47674e+06	787358	786673	868660	862201	807564	614513	955712	457125	477677	442069	675953
PC 38:6;Y	PCY1	1	0	C54 D4 H92 O8 N5 P1	38	6	1	0	0	1	1	488.862	-0.11 ppm	113.4	23300.1	33881.3	31000.6	31163.1	25563.1	18185.5	28681.4	24912.4	27851.6	15493.1	17548.3	24054.5	33831.3	37026.9	39468.6	43582.8	28426.2	29595.9	22789.1	31756.7	22191.2	30257.9	32945	29510.6	16524.9	25061	21072	24355.7	19375	27173.9	28583.4	21038.9	15261.7	19807.5	22446.2
PC 38:5;Y	PCY1	1	0	C54 D4 H94 O8 N5 P1	38	5	1	0	0	1	1	489.87	0.38 ppm	113.4	20639.4	17974.5	16501.3	20092.7	17462.1	19949.4	19204.4	20588	14050.5	16616	15507.1	12723.5	67463.3	52658.6	41690.1	45338.4	51033.5	47111.6	39872.5	39430.2	37376.2	53756.1	33651.9	51467.6	141825	154604	120984	134245	142911	94489.4	137030	67114.2	72928.8	79442.6	81180.6
PC 38:4;Y	PCY1	1	0	C54 D4 H96 O8 N5 P1	38	4	1	0	0	1	1	490.878	0.75 ppm	113.4	41565.8	48511.8	40099.3	40956.9	29664.6	35824.2	24724.6	21418.1	36309.1	22343	33159.5	37917.4	186577	153137	142736	131706	133159	103566	93422.4	95221.9	117485	110725	115378	109749	418730	389514	385815	414747	378549	295676	429947	237368	233807	246574	273200
PC 38:3;Y	PCY1	1	0	C54 D4 H98 O8 N5 P1	38	3	1	0	0	1	1	491.886	0.68 ppm	113.4	39183.2	27218.8	26183.7	37442.8	29127.9	20014.4	18015.4	14050.4	23436.9	27989.6	25625.6	37186	147436	144255	113162	130429	136015	84250.3	86356.3	82767.9	104696	117797	110099	120456	267984	259973	266494	282436	262543	190119	281513	156873	179236	171368	178876
PC 38:2;Y	PCY1	1	0	C54 D4 H100 O8 N5 P1	38	2	1	0	0	1	1	492.894	1.04 ppm	113.4	0	2940.4	0	11081.6	5479.7	0	2222.8	0	2406	5222.4	2086.9	2247.2	7848.6	14528.4	4020.5	2860.2	13488.3	2707.5	5771.9	5853.7	14093	10901.9	4473.3	7079.3	11929.4	11362.7	9224	8003.9	8733.5	3629.1	11184.4	7297.6	6353.7	0	7400.2
PC 40:6;Y	PCY1	1	0	C56 D4 H96 O8 N5 P1	40	6	1	0	0	1	1	502.877	-0.48 ppm	113.4	2432.1	3397.2	8202	0	2526.9	0	0	3042.7	2227.8	2436.3	0	0	3274.3	2812.2	0	0	0	0	0	2015.1	0	2556.3	0	2357.3	2139.3	0	3121	0	0	0	5662.3	2597.9	0	0	0
PC 40:5;Y	PCY1	1	0	C56 D4 H98 O8 N5 P1	40	5	1	0	0	1	1	503.885	0.19 ppm	113.4	0	0	0	0	0	0	0	0	0	0	3951.1	0	0	0	0	0	0	0	0	0	0	0	0	0	2469	0	0	2369.3	10588.5	3312.8	2292.3	2926.4	0	0	0
PC-IS 32:1;Y	PCY1	0	1	C48 D12 H82 O8 N5 P1	32	1	1	0	0	0	0	455.879	-0.00 ppm	113.4	3.14111e+06	3149214	3.09343e+06	3.13758e+06	2.22429e+06	2.10931e+06	2.25199e+06	2.28964e+06	2.55765e+06	2.54381e+06	2.57482e+06	2.40351e+06	3.4746e+06	3.56337e+06	3.27823e+06	3.3558e+06	2618281	2.45792e+06	2.53578e+06	2.38557e+06	2.30145e+06	2.63213e+06	2.63247e+06	2.60262e+06	3.63212e+06	3.53458e+06	3692138	3.49592e+06	3.70006e+06	3.97253e+06	3.53547e+06	2.65252e+06	2.38628e+06	2.58705e+06	2.31124e+06
											0
											0
PA;Y											0
PA 33:1;Y	PAY1	1	0	C35 D4 H80 Ci9 O8 N4 P1	33	1	1	0	1	0	1	840.657	-1.03 ppm	12.8	0	1859.2	0	2675.1	0	4546.6	0	0	2628.1	0	0	2169.8	0	0	0	0	0	0	0	0	0	0	1795.7	0	0	0	0	0	1768.7	0	0	0	0	0	0
PA 32:1;Y	PAY1	1	0	C34 D4 H78 Ci9 O8 N4 P1	32	1	1	0	1	0	1	826.641	-0.94 ppm	12.8	32955.4	18884.5	18943.8	19037.7	24410.6	20534.1	19182.5	12616.3	31837.6	18776.3	12867.6	13226.7	7433.2	7194.9	6653.3	5672.9	9975.8	6870.7	6715.7	6125.1	6337.3	9788.9	8018.8	10195.2	2499	5028.8	0	5133.1	15077.4	10527.3	9599.1	1860.6	7082	0	2395.7
PA 32:0;Y	PAY1	1	0	C34 D4 H80 Ci9 O8 N4 P1	32	0	1	0	1	0	1	828.657	-1.09 ppm	12.8	6575.8	4453.9	2271.7	10066.3	6073.8	5994.1	7930.4	2626.8	11537.4	2593.5	2430.7	6551.9	0	0	0	0	0	0	0	0	1982.8	1737.9	0	0	0	0	0	0	0	2648.5	0	0	0	0	0
PA 34:1;Y	PAY1	1	0	C36 D4 H82 Ci9 O8 N4 P1	34	1	1	0	1	0	1	854.672	-1.42 ppm	12.8	13248.2	12686.3	14431.8	13526.6	12519.1	14125	3731.6	6831.5	13950.8	15955.1	12938.7	8653	12132.6	0	2316.1	4298.6	3457.5	7383.4	7797.6	2327.2	2114.6	3278.7	2544.5	3254.3	0	2698.1	0	0	3437.2	3344.8	0	2432.2	3519.5	0	2678.7
PA 34:3;Y	PAY1	1	0	C45 D4 H78 O8 N4 P1	34	3	1	0	0	1	1	841.613	1.19 ppm	12.8	17382.7	14236.2	13808.5	17758.9	16985.6	21412.8	18419.6	11119.3	19357.5	16712.6	12417.5	6677.1	15294	7161.5	5849.3	10496.1	8262.8	2811.2	4644.1	0	2995.8	11748.1	13302.2	5515.6	6798.7	2839.1	6859.6	5607.7	11460	11838.4	8828.9	5096.6	0	0	4072.2
PA 36:3;Y	PAY1	1	0	C47 D4 H82 O8 N4 P1	36	3	1	0	0	1	1	869.644	1.61 ppm	12.8	13709.3	16822	11137.5	12047.2	20736.1	13265.5	7205.1	15016.3	10185.1	7787.3	8889.2	3624	11951.7	7285	8096.9	10490.4	3757.9	16238.6	9754.1	2872.2	14343.5	10409.6	2386.1	2857	3429.7	6085.4	2879.7	7977.7	6257.2	11339.7	3105.8	0	4298	2822.5	0
PA-IS 32:1;Y	PAY1	0	1	C43 D12 H70 O8 N4 P1	32	1	1	0	0	0	0	825.662	0.03 ppm	12.8	149486	139265	150765	164049	172167	137087	154347	176183	155500	126887	135983	138325	183549	156283	161262	177086	170597	162412	159712	160507	130886	153324	142654	130624	186134	154682	172218	202862	192798	180775	159707	159947	128542	135869	130662
											0
											0
PE;Y											0
PE 33:1;Y	PEY1	1	0	C37 D4 H85 Ci9 O8 N5 P1	33	1	1	0	1	0	1	883.697	-2.74 ppm	36	1831.8	5060.6	0	4832.3	6561.1	6118.8	5741.9	6678.7	0	2212.8	2329.2	0	0	0	3183	0	1863.7	0	1781.9	2400.7	0	0	1711.6	0	0	0	0	0	0	0	0	0	0	0	1633.5
PE 32:1;Y	PEY1	1	0	C36 D4 H83 Ci9 O8 N5 P1	32	1	1	0	1	0	1	869.682	-2.04 ppm	36	34135.1	0	29707.5	0	38637.1	0	40243.6	0	39202.6	0	27631.1	0	21128.4	0	24549.7	0	30416.6	0	12809.2	0	25832.5	0	17044.6	0	2492.6	1799.8	10009.3	1772.5	13292.5	15296.1	0	4298.9	0	10622.5	0
PE 32:0;Y	PEY1	1	0	C36 D4 H85 Ci9 O8 N5 P1	32	0	1	0	1	0	1	871.698	-2.21 ppm	36	6743.4	0	1985.6	2114.8	6844.3	11777.6	11185.2	11319.4	2214.5	14458.9	6585.3	11243	0	2813.5	1660.4	9137.1	2223	6574.5	1736.8	12627.8	1856.1	8047.4	0	8667.1	0	0	0	0	0	0	0	0	6461.3	0	0
PE 34:1;Y	PEY1	1	0	C38 D4 H87 Ci9 O8 N5 P1	34	1	1	0	1	0	1	897.713	-2.24 ppm	36	23179	19200.6	16240.1	23410.7	27527.6	21524.5	25325.8	20199.6	31655.9	24791.5	25430	19793.9	11005.5	23868.3	15229.4	15126.6	15473.5	19850.7	19820.8	13179.6	12115	17934.4	18887.5	15907.3	9298.3	18661.2	8972.8	10648.6	12131.3	12418.3	13408.9	11780.5	10028.3	8554.2	11812.6
PE 36:4;Y	PEY1	1	0	C40 D4 H85 Ci9 O8 N5 P1	36	4	1	0	1	0	1	919.699	-1.12 ppm	36	15650.7	4086.1	4904.5	10462.1	15144.6	15156.5	14707.8	10583.4	15776	12967.1	13497.7	16295.9	5210.8	8759.5	2500	0	5792.8	10895.7	11921.4	4377.7	3895.8	16443.1	8262.8	11868.8	0	0	0	2955.7	0	2813	3171.6	2968.9	2662.4	3123.2	4150.4
PE 36:1;Y	PEY1	1	0	C40 D4 H91 Ci9 O8 N5 P1	36	1	1	0	1	0	1	925.746	-0.91 ppm	36	0	2520.8	0	0	0	0	0	0	0	0	0	0	6134.8	1722.2	0	4764.9	4819	2305.2	0	0	0	1953.9	6762.9	1754.3	1840.2	2747	5122.3	2769	6372.9	5647.5	0	6006.5	4493.5	0	9937.6
PE 38:6;Y	PEY1	1	0	C42 D4 H85 Ci9 O8 N5 P1	38	6	1	0	1	0	1	943.702	1.93 ppm	36	9516.1	11200	7432.4	8610.5	17119	14835.4	14758.8	13752.6	15144.9	17179.8	8169.2	9383	0	2749.3	2865.2	2275.3	3685.2	6449.2	7613.7	9879.6	0	3477.7	2828.7	8194.7	2170.8	0	2496.2	0	0	2496.1	0	0	0	0	3025.7
PE 38:5;Y	PEY1	1	0	C42 D4 H87 Ci9 O8 N5 P1	38	5	1	0	1	0	1	945.715	-0.49 ppm	36	0	3245.4	0	3092.6	2513.1	0	7575.6	0	3668.1	2024.7	3819.8	2751.6	2912.7	0	0	0	6614.5	0	0	0	2313.6	0	0	0	0	0	0	0	0	0	0	0	0	0	6494.4
PE 38:4;Y	PEY1	1	0	C42 D4 H89 Ci9 O8 N5 P1	38	4	1	0	1	0	1	947.731	-0.02 ppm	36	0	0	0	0	0	0	0	2597.1	0	0	0	0	0	2730.2	3198.2	1822.2	1698.9	1956.3	2069.9	3185.8	2203.8	2857.1	2239.4	0	2587.3	2685.2	7474.1	2418.6	6765.1	6096.1	9507.6	0	7115.6	1799.5	10952.7
PE 35:2;Y	PEY1	1	0	C48 D4 H87 O8 N5 P1	35	2	1	0	0	1	1	900.686	1.16 ppm	36	12557.1	7231.9	15029.9	12578	9415.6	13087.1	8772	8724.2	18923.4	15025.3	13571.4	8425.6	8561.2	3223	13006.6	11964.3	19310.1	11304.9	18692.8	11872	11645.2	12808.3	14518.6	18004.1	3194.4	6272.6	0	2109.5	9264.1	2446.4	10104.6	9750	9099.7	6813.5	6987.9
PE 34:3;Y	PEY1	1	0	C47 D4 H83 O8 N5 P1	34	3	1	0	0	1	1	884.653	-0.80 ppm	36	48378.2	52039.2	52072.7	49746.3	84558.7	80159.4	60796.5	79449	91949.4	75482.1	50318.3	55043.2	54374.8	63180.6	53757	44087.8	78980.1	75359.8	69738.8	65937.3	53400.4	76932.6	71467.4	74977.2	28551.6	27428.6	33398.8	29695.8	29016.3	35076.3	36534.7	30912.4	22744.1	27119	35148.4
PE 34:2;Y	PEY1	1	0	C47 D4 H85 O8 N5 P1	34	2	1	0	0	1	1	886.669	-0.31 ppm	36	89506.2	100519	92962.8	132865	110336	121525	145045	129119	133059	131286	86713.7	116578	104269	97939	104978	95887	160791	146167	131788	132824	102325	139600	142782	146950	38387.8	35365.5	40728.1	45235.1	39615.7	41054.3	45219	42652	36460.2	42294	58623.8
PE 36:5;Y	PEY1	1	0	C49 D4 H83 O8 N5 P1	36	5	1	0	0	1	1	908.654	0.36 ppm	36	0	2238.4	0	0	0	0	0	0	1830	0	0	0	3559.6	0	0	3339.3	2278.6	0	3093.2	2796.6	2424.8	2510.1	0	0	7286.3	7820.5	8295.8	7923.8	8491.1	12188.5	7209.5	11025.1	8992.2	10999	7587.8
PE 36:4;Y	PEY1	1	0	C49 D4 H85 O8 N5 P1	36	4	1	0	0	1	1	910.67	0.84 ppm	36	2328.8	6406.1	4120.2	5410.1	3874.6	4046.1	3426.5	8076.8	3894.7	4465.3	4800.6	6395.2	15372.2	14045.9	12975.9	10987	16525.2	18868.3	13766.3	15957	10405.5	14130.7	14777.5	15527.1	22240.7	19627.6	18405.5	19448.4	19435.6	26517	18719.9	29665.8	18148.6	21149.2	29113.2
PE 36:3;Y	PEY1	1	0	C49 D4 H87 O8 N5 P1	36	3	1	0	0	1	1	912.685	0.31 ppm	36	60878.5	77123.1	68686.6	70299	90149.9	69636	82696.1	81601	98914.8	83821	71087.3	72884.3	97692.1	81154.8	76361.5	86789.2	123522	92742.2	83504.2	80787.3	94340.4	107285	101029	113866	58194.8	50050.8	38976.7	44662.8	48096	48813.1	61590.2	54479.6	42231.7	59799.3	74997.1
PE 36:2;Y	PEY1	1	0	C49 D4 H89 O8 N5 P1	36	2	1	0	0	1	1	914.701	0.60 ppm	36	57868.4	47073.1	46355.2	63550.7	59735.2	54348.8	61253.1	55701.8	66040.8	65094.6	49914.4	48674.5	95493.8	93452.8	93941.3	82442.9	109192	99665.9	90754.5	66851.7	87605.8	99905.6	106079	110254	37630.2	36705.3	45470.9	41965	52397.2	46293.8	61604.3	47107.3	39620.5	52615.9	57760.3
PE 38:6;Y	PEY1	1	0	C51 D4 H85 O8 N5 P1	38	6	1	0	0	1	1	934.668	-1.07 ppm	36	4802.3	0	0	0	3491.5	0	0	4617.9	0	4413.9	0	5572.7	0	0	3782.1	0	5943.8	0	4247.4	0	10125.5	0	0	0	0	2579.8	2547	0	0	0	0	0	0	0	2502.2
PE 38:5;Y	PEY1	1	0	C51 D4 H87 O8 N5 P1	38	5	1	0	0	1	1	936.685	-0.30 ppm	36	0	0	0	2046.4	0	0	0	1816.8	0	0	2472.6	0	6973	6610.9	1821.9	1695.4	11358.6	8551.2	6050.1	7310.5	0	2821.1	6612.6	2214.6	18298.1	14850.6	15017.3	16113.3	12972.1	22462.8	21657	27632.4	14078.3	14878.2	15380.7
PE 38:4;Y	PEY1	1	0	C51 D4 H89 O8 N5 P1	38	4	1	0	0	1	1	938.701	0.07 ppm	36	4761.8	0	0	5506.8	0	0	5416.9	0	1786.2	0	5417.5	0	13152.2	6714.7	8856.2	6348.8	12885.1	13280.8	10918.9	9807.5	12484.3	8613.3	9685.2	9767.2	39352	27408.3	30154.8	31045	22394.4	36608.2	33368.8	33289.4	30062.1	21798.2	29366.2
PE 38:3;Y	PEY1	1	0	C51 D4 H91 O8 N5 P1	38	3	1	0	0	1	1	940.717	1.19 ppm	36	0	2137.9	0	0	0	0	0	2847.9	0	0	2583.9	0	4798.4	4728.5	2784.9	0	7345.6	10620.2	2891	2210.4	5228.9	5178.8	2347.7	7351.4	17753.7	13832.5	17268.9	15586.5	14437.9	13865.2	18397	17694.4	20802.3	13915.5	19119.2
PE IS 32:1;Y	PEY1	0	1	C45 D12 H75 O8 N5 P1	32	1	1	0	0	0	0	868.703	-0.86 ppm	36	191431	181956	173049	212728	251165	218798	249744	242116	240216	256892	220338	259210	271780	245070	236669	259418	251938	259237	233843	254369	232202	259475	253197	261944	295262	244472	266585	265431	295640	284143	286465	265243	263798	280584	272960
											0
PI;Y											0
PI 32:1;Y	PIY1	1	0	C40 D4 H88 Ci9 O13 N4 P1	32	1	1	0	1	0	1	988.696	1.56 ppm	30.7	43909.4	24756.7	3563.8	8503.3	0	21291.1	10889.9	9962.5	31281.1	25823.7	16531.2	14526.3	0	49809.3	0	0	0	15270.5	3798.2	2879.7	52819.1	26746.3	0	0	73088.1	34225	0	0	71176	0	2174.5	32603	27847.1	2114.8	2999.9
PI 34:1;Y	PIY1	1	0	C42 D4 H92 Ci9 O13 N4 P1	34	1	1	0	1	0	1	1016.73	1.81 ppm	30.7	20137.2	13144.5	14400.2	12036.8	29695.7	16762.5	24589.9	23251.1	30250.6	32088.7	21905.7	17657.7	11656.9	0	0	2744.3	13225.6	9364.2	0	8504.7	14025.1	2208.6	7201	3064.9	24854.8	0	2849.8	0	16429.1	3285.6	0	12030.7	0	0	0
PI 36:4;Y	PIY1	1	0	C44 D4 H90 Ci9 O13 N4 P1	36	4	1	0	1	0	1	1038.71	0.66 ppm	30.7	0	0	2667.3	2801.4	0	3359.4	2921.5	2719.3	2494.1	3915.8	0	3316.5	2349.7	0	0	0	0	0	0	0	0	0	0	4157.4	0	0	0	0	0	0	0	0	0	0	0
PI 36:1;Y	PIY1	1	0	C44 D4 H96 Ci9 O13 N4 P1	36	1	1	0	1	0	1	1044.76	-0.65 ppm	30.7	0	0	0	0	0	2116.7	5289.3	2633.8	7547.6	0	0	0	0	0	0	0	2119.8	0	0	0	2459.7	0	7516.1	0	2079.4	0	0	0	0	0	0	0	0	0	0
PI 38:5;Y	PIY1	1	0	C46 D4 H92 Ci9 O13 N4 P1	38	5	1	0	1	0	1	1064.73	1.87 ppm	30.7	4335.7	0	2475.7	0	0	1988.1	0	0	0	0	2651.3	0	0	0	0	0	0	0	0	0	0	1827.2	0	1824.2	0	0	0	0	0	0	0	0	0	0	1972.2
PI 35:3;Y	PIY1	1	0	C52 D4 H90 O13 N4 P1	35	3	1	0	0	1	1	1017.68	-2.04 ppm	30.7	7637.6	6066.7	7669.4	6583.2	11575.7	7736.5	10607	11229.1	8999.3	2688.6	10720.4	9149.8	7973.2	0	0	0	2185.6	3009.3	0	0	7670.5	0	5873.3	3030.6	11324.2	0	0	1916.3	13037.1	0	0	9728.9	0	0	0
PI 35:2;Y	PIY1	1	0	C52 D4 H92 O13 N4 P1	35	2	1	0	0	1	1	1019.7	-0.32 ppm	30.7	8453.6	9632.5	2766.1	9789.2	15912.5	13433	8436.4	11273.8	20098.8	17053.2	10759.7	12483.8	11587.3	13342	2931.7	5975.1	13742.3	9744.2	10667.8	14696.9	16805.6	15737.1	20546.2	14828.5	10024.9	2594.2	0	6860.5	6757.3	0	0	6736.3	2349.9	0	7181.8
PI 34:3;Y	PIY1	1	0	C51 D4 H88 O13 N4 P1	34	3	1	0	0	1	1	1003.66	0.46 ppm	30.7	132986	52666.2	8208.6	13365.3	120782	44832.1	23235.4	30507.7	121633	23374	21744	21662.8	210999	62214.5	2588.1	3112	99203.3	32513.7	2894.8	7476.2	165721	63716.4	8626.5	10652.8	317700	77430.7	7758.8	6099.8	308952	0	0	221828	65052.3	0	2975.8
PI 34:2;Y	PIY1	1	0	C51 D4 H90 O13 N4 P1	34	2	1	0	0	1	1	1005.68	1.38 ppm	30.7	34408.9	40653.4	54071.7	64280.8	83482.7	80127.2	74961.6	86590.4	115858	94952	84661.6	69281.3	22691.3	42384.2	24269.4	30079.8	70460.6	64179	59540	46581.5	48016.3	64103.4	54444.1	56157.8	10451.2	2132.4	11229.7	14900	6840.2	22128.9	12512.5	16301.4	16296.8	13735.5	18207.8
PI 36:4;Y	PIY1	1	0	C53 D4 H90 O13 N4 P1	36	4	1	0	0	1	1	1029.68	-1.33 ppm	30.7	61354	22728.5	0	0	48914.2	32127.8	2204.6	2423.6	67831.3	26405.6	2716.8	2158.6	76837.7	34134.9	2262.6	2448.6	69656.3	29213.6	9712.9	2270.2	114570	23321.5	7591.7	3601.4	143220	37771.1	0	0	142080	0	2018.9	132962	35583.4	7033.7	3470.8
PI 36:3;Y	PIY1	1	0	C53 D4 H92 O13 N4 P1	36	3	1	0	0	1	1	1031.7	-0.42 ppm	30.7	72417.5	87752.5	69856.9	91006.8	182861	149111	166394	143132	203107	173556	172905	160421	76766.8	50197.5	46836.7	34003.6	117853	97103.8	96725.5	85503.4	104230	99256.2	86372.2	105641	34717.6	15226.7	23715.6	21548.6	28881.9	26486	32404.4	60581.6	23639.6	28614.5	29477.5
PI 36:2;Y	PIY1	1	0	C53 D4 H94 O13 N4 P1	36	2	1	0	0	1	1	1033.71	0.49 ppm	30.7	71411.5	71435	58264.4	66799.4	140275	98661.1	121256	109794	157206	120101	116496	123680	105129	96454.8	80231.2	62361.7	179699	164751	148305	121317	142632	148372	157990	156657	25419.5	28921.5	19986.5	28790.3	37278.5	26669.7	37019.3	46071.9	35117.1	28224.2	42318.8
PI 38:5;Y	PIY1	1	0	C55 D4 H92 O13 N4 P1	38	5	1	0	0	1	1	1055.69	-2.24 ppm	30.7	4306.8	0	0	0	0	0	7154.5	2470.1	2316.4	8657.1	2594.1	7934.9	2972.3	0	0	3018	6346.5	0	8611.5	7932.8	3751	3642.3	2386	0	0	9414.3	9522	4216.1	20103.9	9471.1	2715.9	0	8946	8474.5	4382.6
PI 38:4;Y	PIY1	1	0	C55 D4 H94 O13 N4 P1	38	4	1	0	0	1	1	1057.71	0.38 ppm	30.7	2944.8	0	0	6121.8	11357.3	6795.1	2736.5	5907.2	6781.3	8465.5	9354.9	11415.3	18437	10792.5	3456	6936.8	21630	18565.9	18023.5	12396.1	22463.9	21344	18879	16432.6	30007.9	29176.3	23071.6	21088.6	36041.9	36222.8	45096.7	46467	38513.4	36908.3	38078.7
PI 38:3;Y	PIY1	1	0	C55 D4 H96 O13 N4 P1	38	3	1	0	0	1	1	1059.73	0.78 ppm	30.7	5645.8	9358.9	2865.6	5252.8	8151.2	2957	8188.4	2862.2	2779.8	7793.2	10640.6	8622.2	11334.9	11305.7	10842.5	10973.7	15452.5	12007.5	14984.3	12695	12347.5	12350.3	14384.2	17243.5	23125.2	14107.9	13547.1	16859.1	23052.8	16424	15624.1	22983.2	10928.3	14107.5	23722
PI-IS 41:1;Y	PIY1	0	1	C49 D12 H80 O13 N4 P1	41	1	1	0	0	0	0	987.715	0.68 ppm	30.7	77273.6	85789.6	80908.3	75951.8	132254	101848	133517	135274	164637	156455	159790	150682	101636	92099.1	101876	93492.2	155869	157431	160102	162823	147512	154006	153580	167379	118314	95445.1	90153.9	96697.6	111813	118467	107938	146909	133121	132841	136038
											0
											0
TG;Y1											0
TG 40:2;Y	TGY1	1	0	H89 C51 D4 O6 N4	40	2	1	1	0	0	1	861.736	1.78 ppm	103	410359	350158	361800	419179	386802	282401	322748	374102	394605	348444	358333	342452	299978	282495	260752	255635	298374	256540	240885	227815	210321	273602	272822	244169	190165	160898	185608	205218	205869	184751	188387	167839	140278	158080	197670
TG 40:1;Y	TGY1	1	0	H91 C51 D4 O6 N4	40	1	1	1	0	0	1	863.753	3.95 ppm	103	412761	454749	336028	435198	349609	236918	336444	368090	474233	414504	511534	449122	453050	399113	402113	296188	373815	288170	327607	292463	344253	352954	387125	312141	329540	255244	317009	357710	354955	284643	317966	220620	287735	243200	289598
TG 42:2;Y	TGY1	1	0	H93 C53 D4 O6 N4	42	2	1	1	0	0	1	889.765	0.20 ppm	103	1.33413e+06	1.3661e+06	1.0354e+06	1.18926e+06	1.21191e+06	969125	1.31662e+06	1.43644e+06	1.62038e+06	1.59454e+06	1.7054e+06	1.53249e+06	1049656	918662	971329	887601	1.12682e+06	873974	913612	792093	1.0048e+06	989702	1.03271e+06	977737	748676	691874	833515	845095	727814	666674	752076	631835	670512	687771	646188
TG 42:1;Y	TGY1	1	0	H95 C53 D4 O6 N4	42	1	1	1	0	0	1	891.781	0.00 ppm	103	3.79347e+06	3.94524e+06	3.19385e+06	3.59429e+06	3.98035e+06	3.0267e+06	3.70844e+06	4.27238e+06	4.74122e+06	4.37972e+06	4.85134e+06	4.47762e+06	3.23702e+06	3.06752e+06	3.2421e+06	2.89533e+06	3.17626e+06	2.85282e+06	2.8423e+06	2.68384e+06	3.22243e+06	3.08134e+06	3.18378e+06	3.03099e+06	1.92305e+06	1.83903e+06	2.13676e+06	2.17004e+06	2.32239e+06	1.98722e+06	2137105	1.73924e+06	1.6724e+06	1.84031e+06	1.8474e+06
TG 42:0;Y	TGY1	1	0	H97 C53 D4 O6 N4	42	0	1	1	0	0	1	893.798	1.10 ppm	103	1.109e+06	1.11306e+06	942235	1.12273e+06	933960	827460	870493	1.00803e+06	1.13822e+06	1.11078e+06	1.06437e+06	1026024	1.01169e+06	990091	1.00763e+06	837890	859860	784002	788684	732539	843327	886347	870494	794246	654162	673145	641122	685456	796895	578952	732369	461366	533687	550346	582427
TG 44:2;Y	TGY1	1	0	H97 C55 D4 O6 N4	44	2	1	1	0	0	1	917.797	0.18 ppm	103	3.88994e+06	3.9248e+06	3.06849e+06	3.56645e+06	3.66423e+06	2.98561e+06	3.80409e+06	4.0963e+06	4.62068e+06	4.23144e+06	4.73188e+06	4.17783e+06	3.16154e+06	2.8566e+06	2.81763e+06	2560313	3.34051e+06	2684878	2.76451e+06	2.72371e+06	3.27825e+06	3.18096e+06	3.03946e+06	2.99054e+06	1.98828e+06	1.94955e+06	2.07001e+06	2.2124e+06	2.2624e+06	2.03178e+06	2.18129e+06	2.08737e+06	2.00808e+06	2013633	2.06534e+06
TG 44:1;Y	TGY1	1	0	H99 C55 D4 O6 N4	44	1	1	1	0	0	1	919.813	0.28 ppm	103	5.63312e+06	5.74397e+06	4.99394e+06	5.62541e+06	6.04742e+06	4.55345e+06	5.67406e+06	6.13402e+06	6.06032e+06	6.10896e+06	6.4948e+06	5.73177e+06	4.46765e+06	4.29268e+06	4.51549e+06	3.79298e+06	4.85383e+06	4.22283e+06	4.35429e+06	3.94886e+06	4.9674e+06	4959445	5.28053e+06	4.87279e+06	2835783	2.79552e+06	3.07104e+06	2.85757e+06	3207047	2.64503e+06	2953131	2.67858e+06	2764199	2.84948e+06	2.99861e+06
TG 44:0;Y	TGY1	1	0	H101 C55 D4 O6 N4	44	0	1	1	0	0	1	921.829	1.19 ppm	103	338905	367333	304183	388894	316706	216118	190319	255490	335200	361538	246391	261576	307763	318257	260631	239418	325550	291120	255694	261417	327221	307894	308953	259043	188452	188973	152079	183506	234010	143125	228762	169280	164853	185037	191439
TG 46:1;Y	TGY1	1	0	H103 C57 D4 O6 N4	46	1	1	1	0	0	1	947.845	1.37 ppm	103	842603	843516	708547	848048	910400	707554	789100	824794	815682	820037	874198	765962	854018	832981	849432	697434	822329	717053	757069	674053	760261	821170	834117	722927	605962	640156	619219	608153	687199	550907	641280	537447	596571	558932	627515
TG 46:0;Y	TGY1	1	0	H105 C57 D4 O6 N4	46	0	1	1	0	0	1	949.863	3.90 ppm	103	13014.9	14416.5	0	0	11732.7	0	0	0	11626.2	10079.1	0	0	17101.1	11238.1	0	0	14218.3	16736.1	0	0	11110.1	0	0	0	13804.4	16951.6	0	10540.8	28989.1	0	11713.4	12479	0	0	18271.7
TG 35:1;Y	TGY1	1	0	H81 C46 D4 O6 N4	35	1	1	1	0	0	1	793.674	3.32 ppm	103	49953.9	43446.1	54256.8	61196.8	39077	41898.5	46966.8	53447.1	53796.5	64236	36394.7	51986.6	39961.2	51339.7	25758.2	29201.8	47211	34382.6	35953.5	35090.7	24743.8	24556.3	38572.4	24815.9	31965.8	20926.4	19305.8	30216	25239.4	32862.2	22909.3	28284.1	8052.3	6035.7	24330.9
TG 35:0;Y	TGY1	1	0	H83 C46 D4 O6 N4	35	0	1	1	0	0	1	795.69	3.98 ppm	103	15547.5	16088.8	8235.8	22360.1	12472.3	16683.8	20427.3	5662.2	8201.5	19367.5	7040.1	14521.3	16066.7	4374	3897.6	23582	13495.5	17506.7	11396.6	11903	4992.7	5259.4	4603.7	7263	18892.2	0	7985.4	16061.1	15515.1	0	3311.8	11301	5429.4	4859.7	15389.7
TG 37:1;Y	TGY1	1	0	H85 C48 D4 O6 N4	37	1	1	1	0	0	1	821.705	2.68 ppm	103	173760	160228	145794	157278	151879	91168.9	172696	201851	213606	153527	143836	128031	116924	103142	118638	119595	102688	108469	100577	97303.7	164724	194331	120904	143566	98676.6	50634.7	80638.1	82701.7	72729.1	90445.2	53202.2	89028	51470.7	68453	115836
TG 37:0;Y	TGY1	1	0	H87 C48 D4 O6 N4	37	0	1	1	0	0	1	823.722	4.06 ppm	103	51777.7	53227.8	61805.9	69374.9	56750.7	22580.9	21688.3	87432.9	51902.5	65038.2	49634.3	62169.9	0	61624.4	46698.7	23032.9	68643.4	56740.9	45414.8	28448.1	53115.5	40245.4	44882	49237.7	19852.7	73744.8	66137.1	67273.2	61754.3	43555.8	49268.6	30299.1	46484.7	37754.9	55628.6
TG 39:2;Y	TGY1	1	0	H87 C50 D4 O6 N4	39	2	1	1	0	0	1	847.719	0.90 ppm	103	876972	706669	700027	876251	524881	486628	571367	689692	815220	687868	580265	576019	527584	568743	508113	516353	525856	481874	371363	378219	573064	533809	518837	595156	330741	310933	342640	321878	374659	339543	381523	443611	238463	293025	449164
TG 39:1;Y	TGY1	1	0	H89 C50 D4 O6 N4	39	1	1	1	0	0	1	849.735	1.22 ppm	103	763586	681886	654801	720130	659246	435834	792459	681455	811770	699437	675054	638358	466183	595826	504273	484159	718581	675791	761921	610023	680773	674421	812496	807468	392460	466212	559258	609343	575851	591519	764656	540368	442190	499311	489210
TG 39:0;Y	TGY1	1	0	H91 C50 D4 O6 N4	39	0	1	1	0	0	1	851.752	2.36 ppm	103	253330	313664	313237	316704	327360	285413	282964	428613	350392	280821	233893	204867	302164	321960	249708	238691	320780	297120	300143	223262	260356	332818	253998	284334	246198	181810	207096	232073	256613	219902	276245	139971	150895	165609	185965
TG 41:2;Y	TGY1	1	0	H91 C52 D4 O6 N4	41	2	1	1	0	0	1	875.75	0.43 ppm	103	2.85977e+06	2.77219e+06	2.28676e+06	2.74264e+06	2.19693e+06	2.0699e+06	2236160	2801963	3.33838e+06	2.97449e+06	2.7122e+06	2.95318e+06	2.1927e+06	2.21758e+06	1.92872e+06	2.01659e+06	2422572	1.87457e+06	2.11539e+06	1.83659e+06	2.08563e+06	2.05284e+06	1.96907e+06	2.18869e+06	1.36625e+06	1.19597e+06	1.39838e+06	1.65281e+06	1.28752e+06	1.37688e+06	1.40896e+06	1.34628e+06	1.31475e+06	1.15902e+06	1.53393e+06
TG 41:1;Y	TGY1	1	0	H93 C52 D4 O6 N4	41	1	1	1	0	0	1	877.765	-0.08 ppm	103	6.36679e+06	6.05597e+06	4.94133e+06	6.38368e+06	5.19037e+06	4.65802e+06	5.44188e+06	6.39004e+06	7232025	7.26742e+06	6.26957e+06	6.78183e+06	4.95748e+06	5.20148e+06	4.61408e+06	4.66681e+06	5.2453e+06	4.94314e+06	4.68686e+06	4475047	5.34715e+06	5.48185e+06	5.16098e+06	5.33912e+06	3.21305e+06	2938418	3.19601e+06	3.61442e+06	3.90192e+06	3.45042e+06	3.88656e+06	3.11063e+06	2.79705e+06	2.97165e+06	3.53518e+06
TG 41:0;Y	TGY1	1	0	H95 C52 D4 O6 N4	41	0	1	1	0	0	1	879.781	0.32 ppm	103	1.849e+06	1.82917e+06	1.62915e+06	1.85147e+06	1.63381e+06	1.55109e+06	1.50436e+06	1.62634e+06	1.98402e+06	1.88278e+06	1.48531e+06	1.52924e+06	1.63309e+06	1.73912e+06	1.49315e+06	1.46632e+06	1.71318e+06	1.60442e+06	1.50364e+06	1.42594e+06	1484178	1.55709e+06	1.44753e+06	1.66126e+06	1.03765e+06	882185	1.05852e+06	1.19485e+06	1.00745e+06	936447	1.03533e+06	926806	782106	833378	978313
TG 43:2;Y	TGY1	1	0	H95 C54 D4 O6 N4	43	2	1	1	0	0	1	903.781	0.45 ppm	103	2.65046e+07	2.42016e+07	19292761	22839225	2.31128e+07	2.01684e+07	2.4572e+07	2.81355e+07	3.36701e+07	3.18173e+07	2.64568e+07	2.92426e+07	1.89798e+07	1.88854e+07	1.70633e+07	1.7736e+07	18344000	1.67794e+07	1.60297e+07	1.58538e+07	1.74704e+07	1.80681e+07	1.76157e+07	1.73157e+07	9.79897e+06	7.87851e+06	9.64369e+06	1.10594e+07	1.09083e+07	1.1206e+07	1.09875e+07	1.07787e+07	9.54162e+06	1.00309e+07	1.04307e+07
TG 43:1;Y	TGY1	1	0	H97 C54 D4 O6 N4	43	1	1	1	0	0	1	905.796	-0.52 ppm	103	40051444	3.80714e+07	3.27562e+07	3.86304e+07	3.63053e+07	3.31368e+07	3.97608e+07	4.25753e+07	4.7308e+07	4.57462e+07	3.88591e+07	4.0014e+07	3.35365e+07	3.41967e+07	30667799	3.16037e+07	3.16369e+07	2.88664e+07	2.84005e+07	25958394	28424728	3.22206e+07	3.23555e+07	3.17926e+07	1.51508e+07	1.31574e+07	1.58035e+07	1.68375e+07	1.84672e+07	1.75764e+07	1.79083e+07	1.4249e+07	1.27387e+07	15017328	1.61517e+07
TG 43:0;Y	TGY1	1	0	H99 C54 D4 O6 N4	43	0	1	1	0	0	1	907.811	-1.57 ppm	103	8.0015e+06	7.26393e+06	1.07733e+07	1.15728e+07	6.16197e+06	5.14797e+06	1.31166e+07	1.1128e+07	9.40311e+06	8.47958e+06	9.84125e+06	6.71426e+06	6.18099e+06	6.9686e+06	1.03004e+07	6.25023e+06	6.48719e+06	5.52041e+06	9.47329e+06	4.88755e+06	4.06744e+06	5.28888e+06	7.18699e+06	6.24433e+06	2.60719e+06	2.55712e+06	3.52873e+06	3.25517e+06	4.38213e+06	5.86498e+06	5.34428e+06	2.12044e+06	1.96043e+06	3.61518e+06	3.98183e+06
TG 45:2;Y	TGY1	1	0	H99 C56 D4 O6 N4	45	2	1	1	0	0	1	931.812	0.04 ppm	103	2.21909e+07	2.06926e+07	1.74124e+07	1.94757e+07	20782443	17901336	2.1261e+07	2.23933e+07	2.74565e+07	2.4535e+07	2.20583e+07	2.22575e+07	1.8517e+07	1.81978e+07	1.661e+07	1.69497e+07	1.83281e+07	16920639	1.63026e+07	1.59609e+07	1.75234e+07	1.836e+07	1.8382e+07	1.83699e+07	1.11309e+07	9.47454e+06	1.10118e+07	1.20797e+07	1.26681e+07	1.16436e+07	1.25804e+07	1.13383e+07	1.04147e+07	1.08149e+07	1.12511e+07
TG 45:1;Y	TGY1	1	0	H101 C56 D4 O6 N4	45	1	1	1	0	0	1	933.827	-0.59 ppm	103	1.96711e+07	1.9482e+07	1.77557e+07	2.05153e+07	20335274	17562773	2.09332e+07	2.1236e+07	2.53601e+07	2.37926e+07	2.06634e+07	1.98492e+07	21532452	2.15778e+07	2.06204e+07	1.90567e+07	2.08236e+07	1.89194e+07	1.93107e+07	1.70035e+07	1.72577e+07	1.99381e+07	2.03286e+07	2.01156e+07	1.11158e+07	1.0191e+07	1.13798e+07	1.1663e+07	1.26985e+07	1.15434e+07	1.27222e+07	9.89105e+06	9.10064e+06	1.06244e+07	1.19936e+07
TG 47:6;Y	TGY1	1	0	H95 C58 D4 O6 N4	47	6	1	1	0	0	1	951.781	-0.02 ppm	103	143477	118499	102109	113048	115124	116625	129670	135506	147910	129440	116546	124378	86108.2	100072	100757	90539.7	85184.1	107865	81482.7	79986.4	75148.7	75184.1	78800.1	84709.6	57323.4	53123.8	57311.1	51264.3	71760.4	57825.2	65967.5	57942.8	73038.3	68637.3	59433.2
TG 47:5;Y	TGY1	1	0	H97 C58 D4 O6 N4	47	5	1	1	0	0	1	953.798	1.20 ppm	103	526574	486330	398957	489627	545089	514026	624682	568703	623772	580294	498874	478581	286946	362958	291339	295668	337244	324373	325000	335423	252765	300512	285799	281668	165374	163484	172486	205993	206372	217366	209569	206311	190471	202883	192887
TG 49:8;Y	TGY1	1	0	H95 C60 D4 O6 N4	49	8	1	1	0	0	1	975.78	-1.10 ppm	103	2140	0	2404.4	4633.8	2691.4	0	3773.8	4660.8	6222.1	8949.8	0	2913.8	0	2640.6	2605.3	0	2015.6	3334.1	3229.3	0	0	0	2535.4	2427.4	2274.4	1970.8	0	0	0	2752	2699.6	0	0	0	0
TG 49:7;Y	TGY1	1	0	H97 C60 D4 O6 N4	49	7	1	1	0	0	1	977.798	1.25 ppm	103	179269	137908	130128	154318	187028	177226	195965	206135	223009	203577	167115	212008	137794	138601	133677	129978	125168	128852	125045	125942	128854	153412	149721	152766	98371.7	82821.2	100792	94372.3	111166	116228	98376.3	112528	102762	92180.4	105793
TG 49:6;Y	TGY1	1	0	H99 C60 D4 O6 N4	49	6	1	1	0	0	1	979.814	1.77 ppm	103	584197	529854	481850	536035	602631	534357	622361	595333	711728	661166	604857	576061	456147	441395	433802	433832	470682	451933	433936	440702	401315	468765	429329	467724	255536	248096	287980	277778	359189	266444	305463	306729	268666	292392	314040
TG 49:5;Y	TGY1	1	0	H101 C60 D4 O6 N4	49	5	1	1	0	0	1	981.83	2.16 ppm	103	728856	646524	554373	637574	633817	536464	657082	566726	646324	645356	543109	490574	497880	515866	477121	473345	426423	445201	491076	447915	369398	489605	430939	502915	400083	298480	347196	359863	430618	367900	379850	325802	308972	302074	301473
TG 49:1;Y	TGY1	1	0	H109 C60 D4 O6 N4	49	1	1	1	0	0	1	989.892	1.68 ppm	103	118795	127622	0	131845	91850.8	84857.9	0	0	161330	143366	0	0	268959	308353	150162	223892	294039	224068	151162	170958	298928	235681	157889	213225	346437	346955	237933	313975	423069	168762	435584	234664	203370	129051	356577
TG 51:1;Y	TGY1	1	0	H113 C62 D4 O6 N4	51	1	1	1	0	0	1	1017.92	1.11 ppm	103	55466.3	59647.7	40637.2	76238.1	51532.9	36357.6	39612.9	29283.5	68859.3	53442.2	35346	18015.8	149866	151752	113700	99810.4	157413	129612	97865.3	93462.4	166008	140565	99044.7	136274	197881	221912	212926	226505	254483	156728	310158	127428	129151	116408	212059
TG 51:0;Y	TGY1	1	0	H115 C62 D4 O6 N4	51	0	1	1	0	0	1	1019.94	-1.38 ppm	103	4792.8	7210.8	0	8456.5	6744.2	3716.5	0	0	4811.4	5305.6	4092.3	5986.8	5549.5	8340.5	0	0	0	0	0	2641.4	7888.4	6982	0	0	13188.2	0	0	14630.8	12184.2	0	8872	0	0	0	0
TG 47:1;Y	TGY1	1	0	C49 D4 H105 Ci9 O6 N4	47	1	1	0	1	0	1	970.891	1.13 ppm	103	2.18644e+06	2.28425e+06	1819732	2.15063e+06	2.261e+06	1.71098e+06	2.18647e+06	2.63963e+06	2.70629e+06	2.54019e+06	2.80613e+06	2.57369e+06	3988857	3.64197e+06	3.49595e+06	3.02963e+06	4.03627e+06	3.79731e+06	3.9987e+06	3.46009e+06	3937943	4.04356e+06	4218609	3.95484e+06	5.30133e+06	4.65851e+06	5.47351e+06	5.57831e+06	5139186	4.68532e+06	5.14212e+06	4.94371e+06	4.61232e+06	4.76944e+06	4.84992e+06
TG 47:0;Y	TGY1	1	0	C49 D4 H107 Ci9 O6 N4	47	0	1	0	1	0	1	972.907	1.79 ppm	103	684317	724809	554348	706178	717573	520018	556465	738847	717250	749704	786508	641016	1.00862e+06	969408	971243	856360	860493	707348	601160	655526	925184	1.0507e+06	1.03425e+06	989862	1.34008e+06	1.34517e+06	1.39638e+06	1.42533e+06	1.47621e+06	1.11976e+06	1.31089e+06	956951	878434	909590	1.09838e+06
TG 49:3;Y	TGY1	1	0	C51 D4 H105 Ci9 O6 N4	49	3	1	0	1	0	1	994.889	-0.56 ppm	103	89794.8	108734	76113.7	102085	85855.1	77313.4	75742.3	107670	129479	109389	124567	103514	230699	220557	182676	198117	256891	260814	270933	235877	179536	237325	208785	208396	606574	365587	442612	538536	432706	558679	467554	616216	421928	410096	459126
TG 49:2;Y	TGY1	1	0	C51 D4 H107 Ci9 O6 N4	49	2	1	0	1	0	1	996.905	-0.01 ppm	103	3.16604e+06	3.16875e+06	2373673	2.80443e+06	2.83344e+06	2199227	2848898	3.19613e+06	3.66213e+06	3430583	3.59682e+06	3.25719e+06	5.1874e+06	4710337	4.64305e+06	4141891	5.66821e+06	4.85878e+06	5.21974e+06	4.85112e+06	4.94474e+06	4.92489e+06	4.97101e+06	4.81414e+06	7935210	6.68297e+06	7.7437e+06	8.12246e+06	7.28047e+06	7.02316e+06	7.22995e+06	6.97443e+06	6.42806e+06	6.46923e+06	6.19066e+06
TG 49:1;Y	TGY1	1	0	C51 D4 H109 Ci9 O6 N4	49	1	1	0	1	0	1	998.921	0.37 ppm	103	2.97242e+06	2.99143e+06	2.56274e+06	2.98648e+06	2.9797e+06	2.40341e+06	2.85536e+06	3.28386e+06	3.43344e+06	3.36706e+06	3.70682e+06	3.0265e+06	4.63864e+06	4.21038e+06	4.46082e+06	3.65037e+06	5.29316e+06	4.59273e+06	5.01582e+06	4.55249e+06	4.70286e+06	4.89823e+06	5.15277e+06	4.70519e+06	6.07255e+06	5.87942e+06	6.59843e+06	6.35968e+06	6.55028e+06	5.31314e+06	6.01301e+06	5.24705e+06	4988454	5.32707e+06	5.85654e+06
TG 51:4;Y	TGY1	1	0	C53 D4 H107 Ci9 O6 N4	51	4	1	0	1	0	1	1020.9	-0.09 ppm	103	49910.8	49099	28678.2	43404.9	40826.6	35388.4	40005.6	48209.2	53765	54466.7	71681.6	57768.3	54398.5	55569.5	66749.7	54974	62879.8	60950.4	66094.2	57195.4	60484.9	51958.5	49623.6	67486.4	94831.5	88395	81903.3	97374.3	91775.1	110267	101522	88695	73130.2	101219	88220.1
TG 51:3;Y	TGY1	1	0	C53 D4 H109 Ci9 O6 N4	51	3	1	0	1	0	1	1022.92	0.18 ppm	103	119657	106430	91010.2	106037	113084	93049.3	101674	138521	138765	135425	139417	131302	232324	214934	180871	204076	265835	233200	217261	231238	219200	228199	239639	280134	415624	389098	429584	462329	482447	464827	398503	490168	427190	450906	444334
TG 51:2;Y	TGY1	1	0	C53 D4 H111 Ci9 O6 N4	51	2	1	0	1	0	1	1024.94	-0.33 ppm	103	1.18812e+06	1.24245e+06	1067884	1.18693e+06	1.26973e+06	958106	1.2154e+06	1.22352e+06	1.40016e+06	1.34505e+06	1463207	1245346	1.83414e+06	1.61554e+06	1.7125e+06	1.625e+06	2.14759e+06	1.76424e+06	1.90401e+06	1805726	1757227	1.76097e+06	1.98098e+06	1.8326e+06	2.60266e+06	2471835	2.67717e+06	2.58634e+06	2.76922e+06	2.3803e+06	2.73511e+06	2.57681e+06	2.47224e+06	2.53178e+06	2.54537e+06
TG 51:1;Y	TGY1	1	0	C53 D4 H113 Ci9 O6 N4	51	1	1	0	1	0	1	1026.95	-1.99 ppm	103	471964	443229	470936	433195	453042	348242	401226	380402	434437	399536	427394	383221	556267	485729	457842	503974	573241	463266	469538	434013	498900	550156	577932	506604	573678	833485	594366	627942	765301	471280	662525	495690	585507	403461	594149
TG 53:4;Y	TGY1	1	0	C55 D4 H111 Ci9 O6 N4	53	4	1	0	1	0	1	1048.94	-0.64 ppm	103	39158.4	51964.8	39020.7	35643.1	51105.8	36321.8	40205.3	49048.6	54400.8	46662.3	49801.5	31748.4	52736.2	49734.4	49778.4	39174	56777.6	43559.8	52288.7	48081.8	34955.8	33792.8	43926.2	53362.1	81744.8	68154.8	74107.7	88893.1	74037.7	55810.6	75518.7	88949.4	68868	57779.6	79380.1
TG 53:3;Y	TGY1	1	0	C55 D4 H113 Ci9 O6 N4	53	3	1	0	1	0	1	1050.95	-0.35 ppm	103	38010.8	48994.4	36691.8	36843.9	28446.5	38123.6	32169.7	40482.6	41279.9	32059.6	27707.2	43692.7	67072.1	63921	68145.2	57226.3	80722.6	65538.4	93118.6	78934.4	69212.1	71126	62283.5	79802.1	175849	128107	165502	150687	158965	136949	150565	132281	140612	126478	136231
TG 53:2;Y	TGY1	1	0	C55 D4 H115 Ci9 O6 N4	53	2	1	0	1	0	1	1052.97	0.04 ppm	103	112460	124517	117412	115740	116245	91418.5	110730	104014	113748	127251	152516	122742	197464	145420	154615	159779	219904	179266	185352	157465	174697	167695	212517	185794	247761	269228	277783	273793	310620	196204	276668	227684	234310	206790	302641
TG 55:4;Y	TGY1	1	0	C57 D4 H115 Ci9 O6 N4	55	4	1	0	1	0	1	1076.97	0.16 ppm	103	7428.2	5533.3	1876.8	3876.8	4955	3736.3	5944.7	0	11947.4	1883.3	6799.9	6600.2	9377.9	12428.2	8541.6	8692.8	16816.5	9095.6	8601.2	2551.2	9165.3	11659.8	8506.2	9302.5	23274.2	23376.1	8254.7	14252.2	12449.1	11860.5	19318.3	17236.8	10487.9	14690.8	19447.5
TG 55:3;Y	TGY1	1	0	C57 D4 H117 Ci9 O6 N4	55	3	1	0	1	0	1	1078.98	-0.27 ppm	103	2777.1	7381.9	4294.9	6165.8	8891.9	0	6526.9	0	8184	0	6135.4	5548.9	12219.4	19758.4	14955.9	9361.5	13503.9	8902.6	10928.3	9381.6	11035.1	6770.4	20043.2	8508	24763.7	22757.7	21948.2	22310.2	22982.1	20159	35623	29844.8	20112.9	22424.1	31541.1
TG 55:2;Y	TGY1	1	0	C57 D4 H119 Ci9 O6 N4	55	2	1	0	1	0	1	1081	0.60 ppm	103	14801.2	16035.7	15531.2	16604.1	21433.3	16637.1	17095.3	12366.7	15762.1	22589.1	25051.5	13689.5	19119.8	19737.7	27244.4	13722.3	24122.7	19816.5	21670.1	20484.9	27932.6	22439.8	29860.5	27104.4	29644.6	23502	32601.9	37975.4	46174	21405.1	43592.1	19834.2	28263	35841.3	25135.3
TG 46:0;Y	TGY1	1	0	C48 D4 H105 Ci9 O6 N4	46	0	1	0	1	0	1	958.891	1.31 ppm	103	1.11601e+06	1.07427e+06	912650	1.21111e+06	1.1242e+06	975216	1.07646e+06	1.22422e+06	1209504	1.37938e+06	1.14442e+06	1.05119e+06	1.90457e+06	1.91714e+06	1649521	1.62085e+06	1.34906e+06	1.32691e+06	1.32111e+06	1.26307e+06	1.65303e+06	1.88483e+06	1873969	1.9615e+06	2.03859e+06	2.06186e+06	2.18873e+06	2.19412e+06	2.02622e+06	1.91315e+06	2227688	1.78014e+06	1.56013e+06	1.49126e+06	2.04604e+06
TG 48:2;Y	TGY1	1	0	C50 D4 H105 Ci9 O6 N4	48	2	1	0	1	0	1	982.89	1.05 ppm	103	1.10826e+07	10663233	8185483	9.92716e+06	1.14198e+07	10062969	1.23531e+07	1.46226e+07	1.66862e+07	1.57424e+07	1.36014e+07	1.34245e+07	2.35046e+07	22733653	1.94166e+07	19595585	2.23145e+07	2.19912e+07	2.13524e+07	2.10249e+07	1.85304e+07	2.22278e+07	2.08127e+07	2.07495e+07	2.86154e+07	2.17073e+07	2.61386e+07	3.10635e+07	2.55474e+07	3.04459e+07	26496666	3.17136e+07	2.39256e+07	2.48122e+07	2.67563e+07
TG 48:1;Y	TGY1	1	0	C50 D4 H107 Ci9 O6 N4	48	1	1	0	1	0	1	984.905	0.25 ppm	103	2.04738e+07	1.97827e+07	17123137	2.05899e+07	1.76386e+07	1.56026e+07	1.8267e+07	2.19599e+07	2.38198e+07	2.34999e+07	1.89209e+07	1.94754e+07	3.05212e+07	3.02663e+07	2.75343e+07	2.58905e+07	3.44656e+07	3.17115e+07	3.31557e+07	2.93915e+07	2.56286e+07	3.04933e+07	30560747	2.92302e+07	4.10878e+07	3.40654e+07	4.20334e+07	44811341	3.37162e+07	3.51883e+07	3.71391e+07	3.4935e+07	2.93678e+07	3.1956e+07	3.69338e+07
TG 50:4;Y	TGY1	1	0	C52 D4 H105 Ci9 O6 N4	50	4	1	0	1	0	1	1006.89	0.92 ppm	103	134567	166517	118563	145080	153135	144562	146081	175532	208610	191173	160611	175276	179088	163323	149027	163710	174117	179504	172701	164123	155128	164740	180944	197550	236766	189114	172149	238130	197794	229436	230074	268296	207161	201293	241398
TG 50:3;Y	TGY1	1	0	C52 D4 H107 Ci9 O6 N4	50	3	1	0	1	0	1	1008.91	1.48 ppm	103	836350	764001	571883	754158	750445	665630	770125	870798	1.15975e+06	1.07552e+06	956930	952099	1.72167e+06	1.5385e+06	1.2755e+06	1.35907e+06	1.87643e+06	1.8292e+06	1.78991e+06	1759123	1.65688e+06	1.80049e+06	1.67746e+06	1.80622e+06	3.25074e+06	2.35677e+06	2.49411e+06	3.14489e+06	2.93722e+06	3.60287e+06	2.96428e+06	3.84088e+06	2.78126e+06	2.86989e+06	2.86553e+06
TG 50:2;Y	TGY1	1	0	C52 D4 H109 Ci9 O6 N4	50	2	1	0	1	0	1	1010.92	0.74 ppm	103	1.18716e+07	1.16621e+07	9.52787e+06	1.12982e+07	1.21305e+07	10055828	1.215e+07	1.33522e+07	1.58909e+07	1.45485e+07	1.31289e+07	1.30117e+07	2.33017e+07	2.25151e+07	2.02519e+07	1.95634e+07	22312113	2.0267e+07	2.03136e+07	1.93594e+07	1.88092e+07	2.15425e+07	2.11617e+07	2.15257e+07	3.09848e+07	2.5716e+07	2.84556e+07	3.2922e+07	2.77205e+07	28501438	2.83515e+07	3.07894e+07	2.48185e+07	2.65976e+07	2.92649e+07
TG 50:1;Y	TGY1	1	0	C52 D4 H111 Ci9 O6 N4	50	1	1	0	1	0	1	1012.93	-1.56 ppm	103	8.32211e+06	8.01919e+06	7.6509e+06	8997045	9.1892e+06	7.67983e+06	9.24746e+06	9.92168e+06	1.1851e+07	11134885	9.75317e+06	9.1298e+06	1.71665e+07	1.71372e+07	1.60581e+07	1.51219e+07	1.5957e+07	1.42813e+07	1.49188e+07	1.37077e+07	1.41044e+07	1.69063e+07	1.78511e+07	1.73013e+07	1.48283e+07	1.39105e+07	1.58939e+07	1.55165e+07	2.08917e+07	19804610	22995229	1.77423e+07	1.47273e+07	1.64643e+07	20205318
TG 52:6;Y	TGY1	1	0	C54 D4 H105 Ci9 O6 N4	52	6	1	0	1	0	1	1030.89	-0.04 ppm	103	96385.5	80008.6	88549.1	106964	116109	91970.1	99415.2	132127	126021	130361	115786	111351	125514	139414	113839	126367	190842	158539	160035	164772	159281	166634	171064	130939	194362	169574	162684	177202	152814	160900	162054	201094	178840	180181	172573
TG 52:5;Y	TGY1	1	0	C54 D4 H107 Ci9 O6 N4	52	5	1	0	1	0	1	1032.9	-0.92 ppm	103	326898	292570	244341	316813	313910	300950	362319	340993	332841	367197	328789	340881	254715	268172	239446	252165	329839	318588	346438	316706	279346	314952	302862	340278	417151	398985	372809	458447	458566	406727	411574	473957	365540	377513	359125
TG 52:4;Y	TGY1	1	0	C54 D4 H109 Ci9 O6 N4	52	4	1	0	1	0	1	1034.92	-0.68 ppm	103	320416	324966	254775	309173	291324	272213	296721	332430	364437	352475	297936	309403	313194	347354	308400	302278	356032	363016	343005	360609	304417	366210	367102	382927	488523	458287	493847	498555	473156	475558	454900	534811	466768	447885	536915
TG 52:3;Y	TGY1	1	0	C54 D4 H111 Ci9 O6 N4	52	3	1	0	1	0	1	1036.94	-0.79 ppm	103	447851	431817	380472	449000	459146	353235	437156	462227	565539	542769	544590	436176	820073	778321	668163	656288	995102	840598	801863	835358	760785	881626	853275	932847	1.54024e+06	1.33695e+06	1322610	1.54664e+06	1.42467e+06	1.54868e+06	1.4779e+06	1.83846e+06	1.48887e+06	1.47462e+06	1.53875e+06
TG 52:2;Y	TGY1	1	0	C54 D4 H113 Ci9 O6 N4	52	2	1	0	1	0	1	1038.95	-1.01 ppm	103	3.49881e+06	3.4393e+06	3.18921e+06	3.59091e+06	3.38656e+06	2.67514e+06	3.13772e+06	3.26313e+06	4.14773e+06	3.81404e+06	3.71715e+06	3.68557e+06	5.56875e+06	5.16931e+06	4.9925e+06	4.68365e+06	6.32032e+06	5.2529e+06	5268390	5.19276e+06	5.14382e+06	5.66808e+06	5883038	5.72314e+06	7.90084e+06	7.27064e+06	7.70894e+06	8.19194e+06	6.76837e+06	6.28424e+06	7.01432e+06	7.49344e+06	6.20905e+06	6.3808e+06	7.50848e+06
TG 52:1;Y	TGY1	1	0	C54 D4 H115 Ci9 O6 N4	52	1	1	0	1	0	1	1040.97	-2.42 ppm	103	800894	777192	740934	932658	745775	606066	624887	643352	881283	836009	701329	705435	1.1156e+06	981030	1.01887e+06	897184	1.00256e+06	816874	816907	832525	907323	964481	1.03641e+06	1.05354e+06	1.14966e+06	1.26233e+06	1.44338e+06	1.32678e+06	1.2601e+06	887977	1329183	834770	864005	1.02082e+06	1.23701e+06
TG 54:7;Y	TGY1	1	0	C56 D4 H107 Ci9 O6 N4	54	7	1	0	1	0	1	1056.9	-0.49 ppm	103	176129	173121	154362	170053	198421	165315	187157	230376	219221	231433	193768	196908	292245	285938	260628	272811	369806	335358	356220	398158	297655	349491	320668	356432	416313	365300	392843	417778	414889	379870	346522	487832	438634	433658	427888
TG 54:6;Y	TGY1	1	0	C56 D4 H109 Ci9 O6 N4	54	6	1	0	1	0	1	1058.92	-0.75 ppm	103	459498	393022	349331	450866	479790	368609	464736	486912	665475	579933	528098	519899	708830	680281	667136	624106	931828	816149	831632	813983	777134	817982	842283	847251	953877	816767	931224	905131	846502	633980	749238	1042395	905705	975637	971539
TG 54:5;Y	TGY1	1	0	C56 D4 H111 Ci9 O6 N4	54	5	1	0	1	0	1	1060.94	-0.34 ppm	103	370899	343744	308082	368723	363110	287064	344662	343061	402054	397606	305603	355445	475135	430207	393737	390290	476636	471104	458882	459233	361807	411100	420139	476096	537980	480222	504055	543050	553026	462539	498048	532351	451162	470538	547724
TG 54:4;Y	TGY1	1	0	C56 D4 H113 Ci9 O6 N4	54	4	1	0	1	0	1	1062.95	0.21 ppm	103	157092	155178	133684	171691	158814	151633	134424	143603	160976	146546	126687	159452	139191	130438	124548	115470	164604	157485	145787	153903	120307	151726	149213	160250	218204	217423	190861	208637	206483	163465	176850	213452	183675	177368	246463
TG 54:3;Y	TGY1	1	0	C56 D4 H115 Ci9 O6 N4	54	3	1	0	1	0	1	1064.97	-0.19 ppm	103	80979.5	69681	60050.8	69753.2	62899.5	74017.5	65489.3	81102.9	81799	111388	95904.1	74536.1	163937	167366	123318	121345	173147	167879	148840	162377	138381	157609	147825	155178	302762	281915	312969	296408	292607	300464	329461	348795	322544	302093	350182
TG 54:2;Y	TGY1	1	0	C56 D4 H117 Ci9 O6 N4	54	2	1	0	1	0	1	1066.98	-0.44 ppm	103	251658	269592	226482	250786	237554	171992	216194	225274	271661	276253	229586	261455	458527	387267	377692	359951	458011	411890	409566	398211	423237	443058	463006	460378	703036	635762	721770	740200	610831	538222	691496	605139	574132	559378	684172
TG 54:1;Y	TGY1	1	0	C56 D4 H119 Ci9 O6 N4	54	1	1	0	1	0	1	1069	-0.07 ppm	103	149188	108254	113447	108055	102041	83722.9	92982.6	89908.7	110308	128677	110031	89437.2	161128	125752	112602	112749	123058	112205	93258.2	92341.3	115000	142718	143307	171462	112280	129540	121160	119495	131768	114676	135972	110331	109422	83739	133608
TG 56:9;Y	TGY1	1	0	C58 D4 H107 Ci9 O6 N4	56	9	1	0	1	0	1	1080.9	-3.55 ppm	103	0	2137.2	2107.1	0	2204.4	2471.3	2589.5	5805.8	0	1876.5	5732	2349.6	0	2061.5	0	0	8910	6963.4	1884.5	6787.7	5247.6	0	0	4070	6660.5	0	5407.7	3666.7	2441.9	0	5949.6	5717.8	2377.5	0	2291.4
TG 56:8;Y	TGY1	1	0	C58 D4 H109 Ci9 O6 N4	56	8	1	0	1	0	1	1082.92	-1.27 ppm	103	15164.8	0	8352.7	11118.8	6373.5	7821.4	9733.1	6513.5	15137.2	17873	6961.3	12875.2	13429.3	18801.1	8058.1	6451.6	16217.2	14057.3	19892.9	20752.4	19973.7	21576.6	19722.5	15184.9	25285.8	18559.7	22394.1	26705.5	30579.8	26636.2	21305.8	37344.2	22689.5	36627.3	30567.7
TG 56:7;Y	TGY1	1	0	C58 D4 H111 Ci9 O6 N4	56	7	1	0	1	0	1	1084.94	-0.52 ppm	103	84640.4	78498.4	71499.2	78432.9	98343.3	85649.4	81268.2	86639.9	95042.9	92211.9	88094.7	97072.3	146622	135169	135668	116303	199400	166113	165909	168343	137349	148526	154951	178585	210675	177634	198270	206832	197798	169569	169509	234856	178659	215501	207341
TG 56:6;Y	TGY1	1	0	C58 D4 H113 Ci9 O6 N4	56	6	1	0	1	0	1	1086.95	-0.12 ppm	103	92851.5	103813	78780.3	110937	96595.7	97252.9	93277.8	100282	113979	116358	108712	99171.2	164195	140347	157299	129451	175738	152715	161346	158721	124848	147731	154595	159924	193116	188406	208179	209817	221213	170466	176589	205162	196193	183556	208765
TG 56:5;Y	TGY1	1	0	C58 D4 H115 Ci9 O6 N4	56	5	1	0	1	0	1	1088.97	0.66 ppm	103	50419.9	45513	43956.1	57431.2	49516	40399.7	44905.6	44907.3	42617	45374	32642.1	43799.5	62297.2	51344	53515.6	49798.6	64506.5	52452.3	54992.5	65459.7	60783	42817.6	56534.7	66910.7	64976.4	82963.7	66584	76024.7	88036.1	57202.8	76997.5	73560.2	57121	64953	79537.5
TG 56:4;Y	TGY1	1	0	C58 D4 H117 Ci9 O6 N4	56	4	1	0	1	0	1	1090.98	-0.42 ppm	103	14921	11130.8	9819	17689.8	8543.4	13857.9	9600.3	8703.6	14342.7	18061.2	11469.1	17313.3	17584.1	10923.6	15867	19423.8	22427.4	19565.4	16770.9	11651.6	13112.8	22846.6	7933.3	24763.4	23923.7	29325.8	35288.5	29291.1	29890.9	18659.2	31499.9	29174.6	22994.1	27987.5	38226.2
TG 56:3;Y	TGY1	1	0	C58 D4 H119 Ci9 O6 N4	56	3	1	0	1	0	1	1093	0.26 ppm	103	20350	18797.6	9630.3	18743.3	20921.5	13165.9	11562.7	11157.2	18030.9	14026.2	18421.6	13216.4	32723.3	38561.5	26006.6	21753.7	49835.4	36725	37474.8	39440.4	26513.4	28789.8	32079.8	44736	57695.6	47338.7	49254.7	54207.1	56882	57540.8	55869.3	71064.2	45643.8	42172.8	52607.4
TG 56:2;Y	TGY1	1	0	C58 D4 H121 Ci9 O6 N4	56	2	1	0	1	0	1	1095.01	0.19 ppm	103	60047.9	72258.2	71103.8	79678	66813.9	59877.6	67311.9	65409.7	110895	84307.3	75160.7	74137.5	93449.5	76910.1	75777.6	76846.7	126889	78376.3	89779.5	74652.4	96138.4	98513.1	96932.9	103037	125850	123967	98672.6	131879	119164	98305.4	108830	122304	99301.7	107790	108512
TG 56:1;Y	TGY1	1	0	C58 D4 H123 Ci9 O6 N4	56	1	1	0	1	0	1	1097.03	0.82 ppm	103	44488	49001.8	33212.1	38044.3	38255.8	25648.9	29017.7	27431.8	33798.2	41099.7	23433.5	31629.4	46869.5	49310.9	44412.7	40929.5	42617.4	32505.1	33628.2	42659.4	40045.3	64888.2	45972.5	45877.9	58505.6	49381.4	48467.3	62623.5	59625.8	53166.5	58855	50569.8	41584.9	34937.6	48328.3
TG 49:4;Y	TGY1	1	0	H103 C60 D4 O6 N4	49	4	1	0	0	1	1	983.846	2.72 ppm	103	510500	504816	376314	420563	532128	440481	510565	639087	558667	507110	530513	457706	646519	627763	570006	486807	758276	677812	699843	659029	681521	697868	673982	644187	952688	805417	929055	936491	1.18236e+06	1.12661e+06	1.05586e+06	1.2432e+06	1.10717e+06	1.14205e+06	1.02702e+06
TG 49:3;Y	TGY1	1	0	H105 C60 D4 O6 N4	49	3	1	0	0	1	1	985.86	1.14 ppm	103	2.3161e+06	2.16924e+06	1.7332e+06	2.24875e+06	2.23331e+06	1752842	2.18495e+06	2.60002e+06	2.90181e+06	2.7206e+06	2.76516e+06	2.49228e+06	4.58679e+06	4.40369e+06	3.96899e+06	3.60642e+06	4.52439e+06	4.10387e+06	4.13931e+06	3.75287e+06	3.75222e+06	4.00057e+06	4.1503e+06	3.90892e+06	6.24844e+06	5.31254e+06	6.20658e+06	6.5566e+06	7.0126e+06	6.71012e+06	6.77658e+06	7.12661e+06	6.34524e+06	6.5377e+06	6462487
TG 51:4;Y	TGY1	1	0	H107 C62 D4 O6 N4	51	4	1	0	0	1	1	1011.88	2.55 ppm	103	1.18091e+06	1.19869e+06	913200	1.05976e+06	1.14379e+06	839836	1.0826e+06	1.28624e+06	1.3364e+06	1.16281e+06	1.36661e+06	1.17398e+06	1.85176e+06	1556102	1.45131e+06	1.48316e+06	1.97167e+06	1.72919e+06	1.75239e+06	1.61517e+06	1.67402e+06	1633954	1.61255e+06	1.68928e+06	3.37636e+06	2.83281e+06	3.30332e+06	3.53316e+06	3.51281e+06	3.17941e+06	3.16382e+06	2.79888e+06	2.63852e+06	2.50266e+06	2.40919e+06
TG 51:3;Y	TGY1	1	0	H109 C62 D4 O6 N4	51	3	1	0	0	1	1	1013.89	1.06 ppm	103	2.07686e+06	1.95541e+06	1.68917e+06	1.9347e+06	2.185e+06	1.6888e+06	2.11501e+06	2.4814e+06	2.75728e+06	2.50156e+06	2.68079e+06	2.44855e+06	3.74951e+06	3.33323e+06	3.30531e+06	2.94288e+06	3.89124e+06	3.39072e+06	3.5527e+06	3.13178e+06	3.40552e+06	3.61624e+06	3.70027e+06	3.54291e+06	5.73098e+06	5.48189e+06	5.75919e+06	5.76168e+06	5.74637e+06	4.93721e+06	5.56133e+06	5.32536e+06	5.0618e+06	5.42576e+06	5.71025e+06
TG 53:9;Y	TGY1	1	0	H101 C64 D4 O6 N4	53	9	1	0	0	1	1	1029.82	-3.34 ppm	103	0	2669.8	0	0	2103.6	2126.8	0	3027.6	6775.5	0	0	0	0	0	0	0	0	2713.5	2422.5	0	2313.7	0	0	0	0	0	0	2016.1	4120.2	0	2178.4	2248.2	0	1938.4	0
TG 53:8;Y	TGY1	1	0	H103 C64 D4 O6 N4	53	8	1	0	0	1	1	1031.84	-1.20 ppm	103	9840.4	8170.9	6730.8	8137.2	8999.3	7990.1	13409.2	14811.7	11685.1	9544.6	6112.1	11079.8	15829.9	17219.6	13776.4	11435	20912.7	17385.2	16119.6	13086.2	11342	16076.5	22063	22074.2	24358.8	24662.6	13203.4	20769	16548.2	19797.2	15464.1	23480.7	19924.8	16204	28490
TG 53:7;Y	TGY1	1	0	H105 C64 D4 O6 N4	53	7	1	0	0	1	1	1033.86	-1.16 ppm	103	24004.8	29052.1	23956.4	28093.3	28571.8	35928.2	39307.5	45363.4	42455.2	38391	41686.8	30474.8	42413.1	36926.3	42139.1	49151.8	61142.3	46456.4	52294.8	49417.4	41040.5	57225.3	52671.1	52080.4	42627.2	51587.8	50262.4	46652.1	74246.8	51359.4	66492.9	63706.6	71507	68575.8	58628.4
TG 53:6;Y	TGY1	1	0	H107 C64 D4 O6 N4	53	6	1	0	0	1	1	1035.88	0.10 ppm	103	60064.4	61710.8	47255.8	64042.1	57084.8	57980.4	53566.6	74104.3	81178.5	78774.5	82927.4	70019.8	101896	81566.4	70615.1	68648.8	87493	85073.9	105258	82585.5	104107	94302.4	108682	123783	176697	164653	161305	161923	240295	189834	196092	181859	169905	170025	186180
TG 53:5;Y	TGY1	1	0	H109 C64 D4 O6 N4	53	5	1	0	0	1	1	1037.89	-0.36 ppm	103	126571	140807	110903	142025	165337	140692	175403	176846	214847	218354	231708	180260	349141	303466	277527	284952	440255	337473	352488	359560	360105	340267	345992	380735	826491	725802	729479	723940	894679	773059	800425	876177	714812	765585	735815
TG 53:4;Y	TGY1	1	0	H111 C64 D4 O6 N4	53	4	1	0	0	1	1	1039.91	-0.37 ppm	103	686948	731896	665070	705730	820958	579769	770426	769119	1.05541e+06	871930	1.08721e+06	970503	1429343	1.26084e+06	1.27428e+06	1.11598e+06	1.60992e+06	1.41688e+06	1.45581e+06	1.26306e+06	1.52538e+06	1.49797e+06	1.48468e+06	1485485	2.33439e+06	2.15587e+06	2.18912e+06	2.20349e+06	2571632	2.25546e+06	2.46792e+06	2.52957e+06	2.46465e+06	2.30043e+06	2.56657e+06
TG 53:3;Y	TGY1	1	0	H113 C64 D4 O6 N4	53	3	1	0	0	1	1	1041.92	0.06 ppm	103	325782	375469	305636	373772	446144	330180	352276	380066	502058	463261	497741	403531	777033	703716	680920	605288	767719	598583	614500	558828	674356	711938	750162	758400	1121803	1.1492e+06	1.14283e+06	1.15792e+06	1.3387e+06	1.00435e+06	1.31536e+06	1.07601e+06	1.03984e+06	1.05156e+06	1.2871e+06
TG 55:9;Y	TGY1	1	0	H105 C66 D4 O6 N4	55	9	1	0	0	1	1	1057.86	-0.77 ppm	103	0	0	0	0	0	0	5664.6	5524.9	6258.5	2225.9	0	2517.5	2425.6	0	0	0	2816.2	3327.5	2642.6	5254.4	4786.5	2888.4	3291.2	4938	6461.9	2079.6	5636.4	2533.2	6222.6	0	6178.5	3178.3	6718.6	4362.7	3128.7
TG 55:8;Y	TGY1	1	0	H107 C66 D4 O6 N4	55	8	1	0	0	1	1	1059.87	-0.17 ppm	103	12379.3	14880.7	8172.9	6347.9	9559.4	12668.7	12641.1	13166.4	11330.5	16836.6	13445.1	12466.8	21102	15807.3	20167.9	24269.6	17532.9	15512.4	24084	24346.6	16222.3	14176.9	21522.4	22022.8	26749.1	28319.7	30822.8	28366	30874.7	28320.3	29551.5	45193.2	37161.8	35574.9	30246.5
TG 55:7;Y	TGY1	1	0	H109 C66 D4 O6 N4	55	7	1	0	0	1	1	1061.89	0.30 ppm	103	17139.1	20995.9	17173.6	18616.1	22601.3	14091	20694.2	22179.2	21794.2	26612.1	23573.5	27578.6	23017.8	36530.7	32655	24638.7	32279.5	27025.1	33572	41369.1	29075.3	33477.5	43155.2	33576.6	50032	47619.6	46785.7	39966.2	59267	47965.7	61805.8	56625.2	59845.8	37917.9	60712.7
TG 55:6;Y	TGY1	1	0	H111 C66 D4 O6 N4	55	6	1	0	0	1	1	1063.91	-0.45 ppm	103	34658.6	38384.2	41988.4	40281.1	41771.1	28364	38911.5	52498.3	52448	66712.6	71083.7	48141.1	73183.4	66793.9	75045.6	59180.9	77406.6	67456.9	77266.9	64825.4	79837.7	81482.6	79157.6	72227.5	134673	111684	121397	129992	164267	134464	142207	137499	132772	130864	131830
TG 55:5;Y	TGY1	1	0	H113 C66 D4 O6 N4	55	5	1	0	0	1	1	1065.92	-0.19 ppm	103	74788.8	69767.8	56568.1	70172.1	92214.1	74543.9	81351.4	85120.3	109398	117473	87786.9	101587	153221	125662	133054	122977	176752	158906	163141	165544	177539	174037	155247	164582	366031	362911	336306	381336	444567	378719	369610	430526	378791	390669	375573
TG 55:4;Y	TGY1	1	0	H115 C66 D4 O6 N4	55	4	1	0	0	1	1	1067.94	0.24 ppm	103	97712.1	95546.7	83394.5	101108	106229	79619.6	107282	112124	135448	127912	125362	130216	227433	179273	186124	197830	221285	185796	187052	162768	206335	203698	221856	216486	342413	327727	362697	363439	439580	335928	394058	409788	337609	347417	415251
TG 55:3;Y	TGY1	1	0	H117 C66 D4 O6 N4	55	3	1	0	0	1	1	1069.95	1.35 ppm	103	37107.7	25186	29899.1	31982.3	25061.2	22973.4	25731.1	32569.7	40860.2	23574.4	29009.2	34509.9	54049.3	71751	57254.8	48249.9	74711.9	51309.8	45999.9	71179.2	65854.6	63328.5	69842.5	65363.5	108655	118396	120877	109400	158432	110687	166951	134881	118797	120633	155766
TG 48:4;Y	TGY1	1	0	H101 C59 D4 O6 N4	48	4	1	0	0	1	1	969.829	1.35 ppm	103	840735	827064	615633	742585	808191	703511	837275	1.12222e+06	1.18773e+06	1.10777e+06	1.05072e+06	976723	1.66242e+06	1.60626e+06	1.32041e+06	1.3454e+06	1.60391e+06	1.57622e+06	1.44733e+06	1.4272e+06	1.62883e+06	1.59726e+06	1.53088e+06	1.58485e+06	2.54538e+06	2.0209e+06	2.40728e+06	2.93255e+06	2.55826e+06	2.92947e+06	2.75017e+06	2.99965e+06	2.41659e+06	2.41894e+06	2497234
TG 48:3;Y	TGY1	1	0	H103 C59 D4 O6 N4	48	3	1	0	0	1	1	971.845	1.14 ppm	103	2.51953e+06	2.32339e+06	1.86818e+06	2.33417e+06	2.4139e+06	2.15448e+06	2.56683e+06	3.22155e+06	3.54498e+06	3.47682e+06	3.06901e+06	2.9768e+06	5.14211e+06	4924153	4.35998e+06	4.20037e+06	4.98413e+06	4.92725e+06	4.97708e+06	4.64423e+06	4.83588e+06	5.33396e+06	4.98162e+06	5.1511e+06	6.73983e+06	5.36419e+06	6.37569e+06	6.86967e+06	6.95726e+06	7.57684e+06	7.45583e+06	7.73096e+06	6.42005e+06	6.80329e+06	7.19389e+06
TG 48:2;Y	TGY1	1	0	H105 C59 D4 O6 N4	48	2	1	0	0	1	1	973.861	1.71 ppm	103	1.86053e+06	1.773e+06	1.57606e+06	1.88117e+06	1.97781e+06	1.77873e+06	1.94304e+06	2.37992e+06	2.5836e+06	2.60262e+06	2.37257e+06	2.22753e+06	3.87918e+06	3.5998e+06	3.52578e+06	3.16512e+06	3.64111e+06	3.55905e+06	3.77787e+06	3.07599e+06	3.34442e+06	3.80428e+06	3.79035e+06	3.765e+06	4.89407e+06	4.25505e+06	5.30563e+06	5.11187e+06	5.31801e+06	4.97805e+06	5.59774e+06	4.77334e+06	4.05083e+06	4.43847e+06	5.2138e+06
TG 50:5;Y	TGY1	1	0	H103 C61 D4 O6 N4	50	5	1	0	0	1	1	995.844	0.29 ppm	103	250638	195249	162385	227712	229994	201608	234123	263310	391704	324979	273426	268468	826290	715273	559129	615413	808049	745353	714095	656046	616532	681717	604565	677709	1.68312e+06	1.24416e+06	1363434	1.66665e+06	1.49514e+06	1.84846e+06	1.53988e+06	1.80318e+06	1.40329e+06	1.37586e+06	1.28173e+06
TG 50:4;Y	TGY1	1	0	H105 C61 D4 O6 N4	50	4	1	0	0	1	1	997.859	-0.01 ppm	103	7.24182e+06	6.66412e+06	4.8981e+06	6.09691e+06	6.4256e+06	5.8416e+06	6.92181e+06	8.59134e+06	1.04723e+07	9.40227e+06	8.35988e+06	8.30946e+06	1.4005e+07	1.33266e+07	1.1488e+07	12464672	1.44795e+07	1.40538e+07	1.37059e+07	1.30842e+07	1.189e+07	1.36223e+07	1.26112e+07	1.2751e+07	2.08036e+07	1.55496e+07	1.88842e+07	2.22178e+07	2.05306e+07	2.38611e+07	2.10639e+07	2.35493e+07	18098650	1.92684e+07	19626831
TG 50:3;Y	TGY1	1	0	H107 C61 D4 O6 N4	50	3	1	0	0	1	1	999.875	-0.00 ppm	103	13746215	1.3129e+07	1.04652e+07	1.27381e+07	1.2492e+07	1.1302e+07	1.37648e+07	1.63034e+07	1.86342e+07	1.76346e+07	1.51929e+07	1.45265e+07	2.25175e+07	2.1711e+07	1.90512e+07	1.84781e+07	2.61483e+07	2.56333e+07	25751724	2.34742e+07	2.16738e+07	2.52408e+07	2.42778e+07	24449953	3.62824e+07	3.02478e+07	3.64735e+07	3.86457e+07	3.49608e+07	3.64035e+07	3.73449e+07	36893326	3.0168e+07	3.26306e+07	3.62621e+07
TG 50:2;Y	TGY1	1	0	H109 C61 D4 O6 N4	50	2	1	0	0	1	1	1001.89	-1.97 ppm	103	6.07694e+06	5.94714e+06	5.40003e+06	6.41802e+06	6.8518e+06	5.24418e+06	7034310	8.51401e+06	9049307	9.18062e+06	8.2389e+06	6.71144e+06	1.50913e+07	1.51979e+07	1.45333e+07	1.32579e+07	1.2581e+07	11886045	1.30351e+07	1.1508e+07	10580993	1.31439e+07	1.41691e+07	1.34539e+07	1.52916e+07	1.37404e+07	1.6927e+07	1.73336e+07	1.5799e+07	1.61861e+07	1.74353e+07	1.49672e+07	1.28671e+07	1.49501e+07	1.77069e+07
TG 52:8;Y	TGY1	1	0	H101 C63 D4 O6 N4	52	8	1	0	0	1	1	1017.83	0.71 ppm	103	0	6419.5	6597.4	10654.7	6160.1	0	5290.8	3624.8	5108.6	10988.1	5575.1	9856.4	6365.3	9000.8	0	5992.3	11251.5	10480.2	8663	6639.4	8911.9	12356.5	2367.2	9459	10339.6	6691.9	7614.7	7809.9	12520.7	9877.2	9513.7	12619.6	2259.8	9291.3	7110.6
TG 52:7;Y	TGY1	1	0	H103 C63 D4 O6 N4	52	7	1	0	0	1	1	1019.84	-0.63 ppm	103	55797.2	57711.4	32858.4	48502.3	36105.8	56357.8	51116.1	64340.9	45696.4	51352.8	50355.8	56916.1	31953	36111.3	27906.6	36438.6	61377.4	38965.6	46338	41669.2	35298.5	36833	34487.5	37655.9	58027.9	37870.9	46712.3	44014.4	41973.6	40419.3	65458.2	61374.5	53888.1	37635.9	58284.8
TG 52:6;Y	TGY1	1	0	H105 C63 D4 O6 N4	52	6	1	0	0	1	1	1021.86	0.41 ppm	103	94619.5	95419.7	81489.6	95775	101477	96466	111490	136282	125074	119910	113836	131584	180543	152358	132350	157114	196378	167966	148958	165500	157237	175859	176912	185936	408222	290114	321795	373159	502403	547830	488373	513619	397060	390860	370650
TG 52:5;Y	TGY1	1	0	H107 C63 D4 O6 N4	52	5	1	0	0	1	1	1023.88	0.18 ppm	103	565282	556312	453066	498550	634011	598981	625574	762413	890451	801966	742989	751328	1.87486e+06	1.67744e+06	1.4188e+06	1.44613e+06	1.92272e+06	1.56607e+06	1.59524e+06	1.64207e+06	1.51856e+06	1.73256e+06	1.61786e+06	1.65257e+06	4.25487e+06	3.38844e+06	3536964	4.10322e+06	4.61042e+06	5.11225e+06	4.42435e+06	5.20347e+06	4.22516e+06	4.06385e+06	4029764
TG 52:4;Y	TGY1	1	0	H109 C63 D4 O6 N4	52	4	1	0	0	1	1	1025.89	-0.03 ppm	103	6.47895e+06	6.18101e+06	5.07917e+06	5.87827e+06	7.42196e+06	6.14449e+06	7.46992e+06	8.14377e+06	10134647	9.1678e+06	8.57103e+06	8246858	1.37895e+07	1.30414e+07	1.19297e+07	1.17545e+07	1.38146e+07	1.28686e+07	1.25132e+07	1.22432e+07	1.22932e+07	1.3541e+07	1.32225e+07	1.34831e+07	20775976	1.75691e+07	1.90553e+07	20678696	2.22164e+07	22057454	2.21995e+07	2.44137e+07	1.97369e+07	19806482	2.12151e+07
TG 52:3;Y	TGY1	1	0	H111 C63 D4 O6 N4	52	3	1	0	0	1	1	1027.9	-1.81 ppm	103	7.18124e+06	7294040	6.42543e+06	7.6571e+06	7.13194e+06	5.79564e+06	7.17605e+06	7.69344e+06	8.99606e+06	8.51268e+06	7.84912e+06	7.1657e+06	1.43767e+07	1.39412e+07	1.32252e+07	1.19682e+07	13866992	1.28145e+07	1.28367e+07	1.20006e+07	1.05082e+07	1.2148e+07	1.28082e+07	1.24239e+07	1.73672e+07	1.55754e+07	1.82538e+07	1.93807e+07	1.98306e+07	2.02302e+07	2.2363e+07	1.60622e+07	1.37637e+07	1.53352e+07	1.75646e+07
TG 54:9;Y	TGY1	1	0	H103 C65 D4 O6 N4	54	9	1	0	0	1	1	1043.84	0.18 ppm	103	2313.2	0	0	5431.5	2671.9	0	0	6063.2	1972.7	2292.2	2325.6	12082.2	5826.9	6479.7	3035.4	0	2235.7	6552	9112.1	7648.3	5736.6	8798.5	2584.6	9185.5	10835.9	3231.6	9784.3	8006.8	8472.1	17355.8	15936.4	11063.4	8764.8	6494.8	15733.5
TG 54:8;Y	TGY1	1	0	H105 C65 D4 O6 N4	54	8	1	0	0	1	1	1045.86	-0.26 ppm	103	30396.5	30471.8	23554.1	32381.2	39455.7	44103.7	35839.9	54187.7	45387	42606.5	44300.6	31155.9	42014.3	51317.4	48905.4	39962.6	55026	42293.4	48094.7	44152.2	54214.5	55143.3	40287	61160.8	79668.4	60726.2	61003.7	65337.5	81731.6	70465.1	70023.4	91281.4	91115.8	83856.5	79414.5
TG 54:7;Y	TGY1	1	0	H107 C65 D4 O6 N4	54	7	1	0	0	1	1	1047.87	-0.67 ppm	103	135156	125817	90578.1	146365	164288	148394	191304	213796	175490	191518	176161	163259	173187	189373	167119	165129	189526	219840	217068	223363	156009	187116	165578	200659	250780	237331	236263	255520	321402	294887	293958	388764	327892	330766	282802
TG 54:6;Y	TGY1	1	0	H109 C65 D4 O6 N4	54	6	1	0	0	1	1	1049.89	-0.37 ppm	103	210112	213136	152354	194844	226184	194018	219103	201928	279259	272530	232186	234857	333126	326051	299519	284554	381827	342477	375918	350579	315790	339434	283013	363826	682061	576058	575251	600010	715196	776995	775983	901392	704665	662119	680822
TG 54:5;Y	TGY1	1	0	H111 C65 D4 O6 N4	54	5	1	0	0	1	1	1051.91	-0.77 ppm	103	382002	363006	282859	340904	391214	275017	345968	372749	463971	468740	462745	416473	941798	898871	717162	785850	1.01602e+06	918723	882718	871812	893485	892972	830905	940034	2.45109e+06	2096303	2.20966e+06	2.45478e+06	2568914	2.5625e+06	2.5464e+06	2.89253e+06	2.49641e+06	2539859	2.46794e+06
TG 54:4;Y	TGY1	1	0	H113 C65 D4 O6 N4	54	4	1	0	0	1	1	1053.92	-1.15 ppm	103	1.96752e+06	1.99759e+06	1.67842e+06	1.91838e+06	2.30279e+06	1.77095e+06	2.1569e+06	2.20403e+06	2.79234e+06	2.5023e+06	2.45522e+06	2.44555e+06	3.93587e+06	3.43258e+06	3.33988e+06	3.17273e+06	4.26299e+06	3.59965e+06	3.60462e+06	3.46621e+06	3.7191e+06	3.94524e+06	3.84328e+06	3.96537e+06	5.87878e+06	5.3651e+06	5.50555e+06	5.82573e+06	6.8027e+06	6.32947e+06	7.32413e+06	6.59265e+06	5.6492e+06	6047472	6.44496e+06
TG 54:3;Y	TGY1	1	0	H115 C65 D4 O6 N4	54	3	1	0	0	1	1	1055.94	-1.76 ppm	103	576039	554461	567395	643342	612193	512297	526138	545361	581952	519832	430334	446704	1.11254e+06	1.1415e+06	1.08267e+06	948625	1.13937e+06	947159	980018	856328	790533	988694	1.02086e+06	1.01217e+06	1.12705e+06	1.16134e+06	1.45717e+06	1.19612e+06	1.8915e+06	1.54974e+06	2.33759e+06	1.28529e+06	1.14549e+06	1.48805e+06	1.67594e+06
TG 56:9;Y	TGY1	1	0	H107 C67 D4 O6 N4	56	9	1	0	0	1	1	1071.87	-0.46 ppm	103	32103.1	36941	23536.3	33440.4	39531.7	32074.9	41130.9	50904.1	53073.6	52470.8	32380.2	37176.3	60953.8	53853.3	60004	62995.9	80097.9	67372.8	69790.7	86810.3	71017.7	84351.2	74163.4	92067.5	102056	84541	84214.8	124912	129210	123897	101569	132470	109063	119093	101789
TG 56:8;Y	TGY1	1	0	H109 C67 D4 O6 N4	56	8	1	0	0	1	1	1073.89	-0.50 ppm	103	127367	110765	96395	97946.2	114939	110631	113066	123029	160076	147564	129542	123203	201996	187457	168126	183921	221981	223713	208384	201921	177583	210504	208840	238965	286796	245774	252533	287191	317025	290784	303698	369525	352656	333024	342816
TG 56:7;Y	TGY1	1	0	H111 C67 D4 O6 N4	56	7	1	0	0	1	1	1075.91	0.01 ppm	103	136587	125778	108819	130502	154833	147763	147536	189391	172818	164322	190230	153371	187445	200209	169504	206775	229636	219202	197460	221359	203898	239234	219307	230161	273788	243552	261417	257501	388015	294582	349177	386376	331264	322316	392518
TG 56:6;Y	TGY1	1	0	H113 C67 D4 O6 N4	56	6	1	0	0	1	1	1077.92	0.35 ppm	103	98425.5	95367.3	80869.1	96004.7	108009	102344	83220.7	101707	117486	110467	103070	103218	149823	144725	122135	123412	147112	156616	142300	140539	135012	130763	145755	160697	300191	289655	255559	296841	408025	369628	361509	325244	295997	339495	301674
TG 56:4;Y	TGY1	1	0	H117 C67 D4 O6 N4	56	4	1	0	0	1	1	1081.95	0.30 ppm	103	105249	113340	121766	145958	132400	84196	112878	115846	192712	150666	149274	180089	420970	320589	315343	294753	402638	313390	328149	291966	368782	366597	328318	399573	630943	596062	605966	647014	777733	610605	747526	738971	651044	641536	769758
TG 56:3;Y	TGY1	1	0	H119 C67 D4 O6 N4	56	3	1	0	0	1	1	1083.97	0.24 ppm	103	24796.5	41061	38598.7	49540	22923.1	45641.2	38971.4	46975.4	56872.6	56678	38397.6	50091.5	139239	111361	87025.5	100909	107273	95640.1	91423.7	93483.3	110346	112678	124877	116855	162933	176458	201564	201096	225132	173850	235338	183719	135231	148589	229010
TG 56:2;Y	TGY1	1	0	H121 C67 D4 O6 N4	56	2	1	0	0	1	1	1085.99	0.94 ppm	103	0	7381.4	6687.7	2773.3	3156.6	0	6878.6	0	3629.4	4122.7	0	0	8935.4	4280.7	0	0	13915.6	14148.2	13253.7	14677.1	15763.2	7122.2	13606.5	12135.7	0	18927.7	12704.9	17795.7	18456.3	0	0	15377.3	0	0	21746.7
TG 58:9;Y	TGY1	1	0	H111 C69 D4 O6 N4	58	9	1	0	0	1	1	1099.91	-0.73 ppm	103	22971.7	25675.8	12606	29154.6	28490.2	28522.5	28505.7	30228.8	31919.7	37103	35603.1	23472.3	62207.1	57287.1	53020.8	41413.3	69126.9	51611.5	65036.7	58925.2	48843	49267.1	58569.4	67280.4	74307.5	83249.1	85598.7	86145.2	110430	97821.4	109915	131043	111244	100888	97346.3
TG 58:2;Y	TGY1	1	0	H125 C69 D4 O6 N4	58	2	1	0	0	1	1	1114.01	-2.32 ppm	103	3751.5	7116.5	7617.3	7492.9	13851.2	6352.7	6165.8	2419.4	2830.1	8430.8	0	5092.4	13605.6	12208.7	10773.8	7744	5213.8	11875.2	10972.8	8034.1	10774.7	7403.8	15007.3	11299.3	0	7730.2	13530.7	12670.2	19677	9282.7	22681.9	7118.4	6126.5	0	12900.8
TG-IS 48:1;Y	TGY1	0	1	H99 C59 D12 O6 N4	48	1	1	0	0	0	0	983.924	-0.71 ppm	103	1.03263e+07	9.84608e+06	9.3788e+06	1.02296e+07	1.01586e+07	9.19786e+06	1.0217e+07	9922286	9.77873e+06	9.45251e+06	9.20301e+06	9.03721e+06	9.67203e+06	1.01198e+07	9.09535e+06	9.33932e+06	1.02256e+07	1.00335e+07	1.0223e+07	9.77524e+06	9.20734e+06	1.02051e+07	10185500	1.01806e+07	1.02548e+07	9.22614e+06	9.84837e+06	9.6365e+06	1.24943e+07	1.234e+07	1.15986e+07	1.08992e+07	1.00177e+07	1.05487e+07	1.003e+07
											0
TG;Y2											0
TG 38:3;Y2	TGY2	1	0	H94 C57 D8 O6 N8	38	3	2	2	0	0	1	501.422	1.95 ppm	20.34	79083.2	74925.8	86553.4	75638.5	40096.6	44981	48724.4	33691.4	50407	47554.2	41785.7	41138.1	25324.8	25008.1	37185.2	39030.3	20049.9	35684.3	16672	28481.5	13095.1	16707.4	15255	32456.3	16348.1	5995.1	10134.7	6445.1	12718.8	6501.8	12231.9	2191	5880	8129.4	7675.7
TG 38:2;Y2	TGY2	1	0	H96 C57 D8 O6 N8	38	2	2	2	0	0	1	502.43	1.90 ppm	20.34	404759	259759	184740	266307	211451	127017	137083	156531	220247	159548	138284	194798	91145.4	76143.7	83683.2	107952	74276.9	68547.2	36444.8	57519.8	41342.5	68278.2	71471.3	75859.2	27190.6	18124.7	17642.2	23382.8	43084	21967.8	24337.2	15238	20202.3	20204.7	15498.9
TG 38:1;Y2	TGY2	1	0	H98 C57 D8 O6 N8	38	1	2	2	0	0	1	503.437	1.15 ppm	20.34	1.26623e+07	1.07091e+07	9.87663e+06	1.06207e+07	7.1412e+06	6.97944e+06	8.26669e+06	7.95326e+06	1.00003e+07	8.61896e+06	7.45754e+06	8.22519e+06	4.99693e+06	5.08089e+06	5.12197e+06	5.05242e+06	3.3531e+06	3.62784e+06	3.22495e+06	3.12435e+06	3.09195e+06	3.93402e+06	3.81009e+06	3.85623e+06	1.3507e+06	1.15268e+06	1.1125e+06	1.31984e+06	1.71863e+06	1.4404e+06	1.49204e+06	1.10981e+06	935292	1.10697e+06	1.18661e+06
TG 38:0;Y2	TGY2	1	0	H100 C57 D8 O6 N8	38	0	2	2	0	0	1	504.445	1.24 ppm	20.34	5.30692e+06	4.91334e+06	5.35216e+06	5.04651e+06	3.05694e+06	2721906	3.4582e+06	2.63817e+06	3.56749e+06	3.38377e+06	3.37393e+06	2.63565e+06	2.64473e+06	3.03031e+06	2.99414e+06	2.77177e+06	1.89257e+06	1.95356e+06	1.79239e+06	1.77619e+06	1.58111e+06	1.89183e+06	2077708	2.00123e+06	964444	773083	801579	949478	1.29849e+06	904303	1.11986e+06	740088	539543	754554	855749
TG 40:3;Y2	TGY2	1	0	H98 C59 D8 O6 N8	40	3	2	2	0	0	1	515.437	1.76 ppm	20.34	515088	558292	520710	553439	337120	287052	284354	247030	379986	273532	304849	314362	209401	193136	237998	217152	151154	128083	111000	143383	112994	171768	140100	168582	48165.3	33103.4	51346.5	45258.2	57607.3	34024.8	68411.3	41839	32132.1	44258.5	71348.6
TG 40:0;Y2	TGY2	1	0	H104 C59 D8 O6 N8	40	0	2	2	0	0	1	518.461	2.01 ppm	20.34	484723	407111	490750	545904	285995	270269	297558	256032	331214	253614	186006	293527	298247	298216	216126	295308	268104	204080	166374	217248	167179	217676	207209	262412	107540	93562.9	84760.4	98408	162630	92689	155004	62513.4	82253.8	82486.8	112836
TG 42:5;Y2	TGY2	1	0	H98 C61 D8 O6 N8	42	5	2	2	0	0	1	527.437	1.83 ppm	20.34	14871.1	22781.4	11870.3	17612	19156.9	7134.5	18573	12494	15717.3	15540.4	9514.6	13812.5	0	3038.1	6741.8	5622.6	6550.9	0	2557.5	0	3123.9	2432.7	0	0	2220.1	0	0	0	4849.8	2646.6	0	5056.5	0	0	3019.3
TG 42:4;Y2	TGY2	1	0	H100 C61 D8 O6 N8	42	4	2	2	0	0	1	528.445	1.56 ppm	20.34	311237	234926	294264	314944	194494	156090	192603	147558	174711	160946	146552	204530	136426	126443	153737	109811	84048.2	84796	69020.2	83616.2	60680.8	92692.5	69734.5	97912	29835.8	37258	29451.9	53678.9	41234.8	28571	47924.5	20042.8	14517.9	26476.6	46352.3
TG 42:3;Y2	TGY2	1	0	H102 C61 D8 O6 N8	42	3	2	2	0	0	1	529.453	1.90 ppm	20.34	131155	0	134040	115434	91958.7	0	94332.8	84743.9	70587.9	0	96103.1	87327.7	61919.7	0	58681.7	75326.1	44477	0	38381.1	53738.5	39345.8	0	54685.4	51841.7	33739.1	0	21407.9	22961.5	30641.8	19437.1	29890.6	10876.6	0	21936.9	21776.1
TG 37:1;Y2	TGY2	1	0	H96 C56 D8 O6 N8	37	1	2	2	0	0	1	496.429	1.67 ppm	20.34	282668	278149	250853	270770	189312	147834	230368	199436	220033	189342	286269	249200	94808.7	99308.8	129677	120667	75783.4	72569.4	92136.3	65857.5	80184.2	79011.6	120897	93641.1	21663.2	22766.1	39696.1	33990.7	43185.5	34250.6	45776.2	18819.5	18670.5	26983	33444.2
TG 37:0;Y2	TGY2	1	0	H98 C56 D8 O6 N8	37	0	2	2	0	0	1	497.437	0.81 ppm	20.34	397220	404313	419033	379228	242823	184091	217053	239046	256588	252531	262679	291941	152282	195978	196627	165714	113132	118885	110510	102713	153995	159261	177745	128068	41284.5	57204.2	57372.4	54798.5	92135.7	60991.3	85996.6	49229.2	61115.6	64328.3	70960.8
TG 39:0;Y2	TGY2	1	0	H102 C58 D8 O6 N8	39	0	2	2	0	0	1	511.453	1.70 ppm	20.34	124288	124509	157179	129969	63027.6	57626.3	60973.4	65950.3	64349.2	51990.7	94861.5	82235.7	78128.3	57460.9	92198.1	71896.8	57149.4	40794.2	46223.1	42922.2	38076.8	63269.2	54049	59658.2	18134.3	23534	36609.3	29078.7	23186.5	20190.1	33950.6	14157.7	23789.1	24883.5	29874.4
TG 41:2;Y2	TGY2	1	0	C51 D8 H102 Ci9 O6 N8	41	2	2	1	1	0	1	527.968	1.95 ppm	20.34	99390.8	95028	111677	131940	75404.4	52654.6	51886.5	85160.9	75576.9	73325.1	57692.9	58889.3	44251.3	55098.7	56883.6	59199.8	36151.3	28871.4	26144.4	14196	43279.7	34760.8	47652	54717.2	16601.7	11091.9	13903	16527.9	22310.3	9335	27075	19160.2	11599.2	14082.2	19786.9
TG 39:2;Y2	TGY2	1	0	C49 D8 H98 Ci9 O6 N8	39	2	2	1	1	0	1	513.952	1.97 ppm	20.34	523049	493798	474929	564364	277567	254944	339933	284621	333758	251270	260062	268227	246575	219210	230226	190015	175988	137131	150066	146724	99427.7	132504	143838	182407	54824.3	44711.7	41264.4	45176.6	83284.9	51499.1	60087.2	38869.5	36614.4	34634.7	66464.8
TG 39:1;Y2	TGY2	1	0	C49 D8 H100 Ci9 O6 N8	39	1	2	1	1	0	1	514.96	2.02 ppm	20.34	347650	367448	335943	387408	250159	219543	239714	280330	282543	234268	215214	244216	167738	118933	184946	147673	94788.7	125784	109492	108396	105515	123992	107828	127591	59793.4	42905.7	39425.7	53922.6	45974.8	50920.3	69604.1	33332.4	31643.4	37527.3	47372
TG 39:0;Y2	TGY2	1	0	C49 D8 H102 Ci9 O6 N8	39	0	2	1	1	0	1	515.968	2.11 ppm	20.34	222787	226881	193922	284463	166119	122794	131784	156248	162005	146834	144174	177936	117516	96374.2	104572	121223	71598.3	72809.4	55329.3	84031.2	55835.6	60664.1	62318.2	64309.7	35995.4	28029.2	26889.4	29857.9	57469.6	41813.3	58419.4	31312.7	20904.6	31187.8	37015.3
TG 43:1;Y2	TGY2	1	0	C53 D8 H108 Ci9 O6 N8	43	1	2	1	1	0	1	542.991	1.34 ppm	20.34	2.13466e+07	2.0414e+07	1.69159e+07	20652582	1.41425e+07	1.15315e+07	1.47454e+07	1.54048e+07	1.67465e+07	1.58087e+07	1.31538e+07	1.5386e+07	1.04912e+07	1.05554e+07	9.91242e+06	9.435e+06	6.3194e+06	5.53689e+06	5.33822e+06	5.12839e+06	6393021	7.88267e+06	7.49512e+06	8.41778e+06	2.77362e+06	2320867	2.69269e+06	2.92027e+06	3.80385e+06	2.99484e+06	3.48407e+06	2.48417e+06	1.98771e+06	2.45335e+06	2.69451e+06
TG 43:0;Y2	TGY2	1	0	C53 D8 H110 Ci9 O6 N8	43	0	2	1	1	0	1	543.999	1.79 ppm	20.34	1.09714e+07	1.04379e+07	1.03566e+07	1.2457e+07	6.62103e+06	5.20097e+06	7.23062e+06	6.75644e+06	8.94225e+06	7.96699e+06	7.26603e+06	7.28278e+06	5.33891e+06	5.6228e+06	6.03254e+06	4.93585e+06	3.9395e+06	3.35925e+06	3.56773e+06	3.27749e+06	2.80771e+06	3941207	4.02997e+06	4.51723e+06	1.53858e+06	1.5119e+06	1.39625e+06	1.42232e+06	2.18672e+06	1.6605e+06	1.78098e+06	1.0814e+06	963038	1.16555e+06	1.38814e+06
TG 45:2;Y2	TGY2	1	0	C55 D8 H110 Ci9 O6 N8	45	2	2	1	1	0	1	555.999	1.00 ppm	20.34	1.08922e+06	991041	892553	987951	664697	553967	552320	529938	829804	653236	620544	633176	565838	457822	465722	411844	317240	252162	296594	277853	297735	302355	317078	357191	216310	162221	169407	213501	243198	199796	220533	167019	85459.7	132710	165042
TG 45:1;Y2	TGY2	1	0	C55 D8 H112 Ci9 O6 N8	45	1	2	1	1	0	1	557.006	0.18 ppm	20.34	9.52521e+06	9.32374e+06	8.4813e+06	9.93662e+06	6.40771e+06	5.15382e+06	6.3129e+06	5981501	7.86671e+06	7.03092e+06	6.32455e+06	6.47616e+06	4.08125e+06	4.14462e+06	4.08472e+06	3.76388e+06	3.73266e+06	3.31761e+06	3154559	3.13676e+06	2.53505e+06	3.20495e+06	3162304	3.36931e+06	1547005	1.53256e+06	1.60548e+06	1.66935e+06	2.09521e+06	1.60527e+06	1.8263e+06	1.16855e+06	955602	1.19003e+06	1.37097e+06
TG 45:0;Y2	TGY2	1	0	C55 D8 H114 Ci9 O6 N8	45	0	2	1	1	0	1	558.014	0.84 ppm	20.34	493056	398670	0	356495	419822	334170	209286	325521	398712	405280	233028	370532	370693	361720	332153	319405	330827	274429	231192	296503	217916	234779	258344	294156	116701	143263	112419	118459	182160	117177	168972	83813.2	68131.2	113644	149387
TG 47:6;Y2	TGY2	1	0	C57 D8 H106 Ci9 O6 N8	47	6	2	1	1	0	1	565.983	0.75 ppm	20.34	34675.4	30890.4	38550.4	31972.7	21135.2	7831.2	16760.8	23277.9	27295.8	24133.4	25457.3	28555	9051.5	14781	13366.8	9021.9	13648.2	2483.9	8251.2	8045.5	3175.5	8192.6	13329.6	9969.8	2175.1	3038.4	7351.6	5982.8	10806.6	4377.1	6113	11114	0	2462	10893.5
TG 47:5;Y2	TGY2	1	0	C57 D8 H108 Ci9 O6 N8	47	5	2	1	1	0	1	566.991	0.45 ppm	20.34	81679.4	47339.4	42043.9	72069.4	39826.6	34814	45487	64331.6	50035.8	61300.6	54890.9	23635	18158.6	26533.2	27853.4	20107.3	26213.8	23435.2	19142.1	19252.4	13610.2	9317	35885.2	19497.6	6958.2	7004.8	12360.4	8389.5	9053.3	9669.6	12665.5	4999.5	5747.4	8447.1	0
TG 47:4;Y2	TGY2	1	0	C57 D8 H110 Ci9 O6 N8	47	4	2	1	1	0	1	567.999	1.41 ppm	20.34	339744	288509	288791	294082	207496	134394	204932	156724	219414	167152	192682	174697	143643	126911	121943	114276	90061.2	77666.9	86407.1	94069.2	80361.1	80412.2	93647.9	75233	49882.7	40974.3	42392	46566.6	73779.4	39961.8	42851.2	29772.9	31031	47214.4	37746.9
TG 49:6;Y2	TGY2	1	0	C59 D8 H110 Ci9 O6 N8	49	6	2	1	1	0	1	579.999	0.52 ppm	20.34	780921	687688	629926	777091	496829	378424	453439	399953	564222	440431	479698	456825	355194	366456	378124	300303	256767	235743	184015	207168	199132	226875	260366	274257	118144	138604	110157	87814.2	166073	104076	119713	82405.2	86794.4	63148.5	99624.1
TG 49:5;Y2	TGY2	1	0	C59 D8 H112 Ci9 O6 N8	49	5	2	1	1	0	1	581.007	1.20 ppm	20.34	596212	624729	520468	616090	461090	320777	410565	338003	469350	385596	349106	378826	274693	269284	308165	247753	172266	154834	164430	209142	191017	205198	186682	223334	90616.7	100210	81495.5	69061.9	123793	75067.4	94195.2	76793.2	70800.1	70341.4	96350.9
TG 49:4;Y2	TGY2	1	0	C59 D8 H114 Ci9 O6 N8	49	4	2	1	1	0	1	582.015	1.40 ppm	20.34	87043.3	46134.7	66097.2	74966.3	42369.3	35617.3	33299.8	51646.3	59923.5	50049.6	44100.9	38581.4	29673.7	33431.3	20981.6	53318.3	36623.8	14842.6	26865.7	23950.3	20782.5	28468.1	31188.6	43988.8	29176.3	10846.2	26534.2	22204.6	27528.1	18399.5	17979.2	8337.6	8529.9	15524.9	22336.2
TG 44:1;Y2	TGY2	1	0	C54 D8 H110 Ci9 O6 N8	44	1	2	1	1	0	1	549.999	0.71 ppm	20.34	2.11449e+06	2015458	2.01796e+06	2.08444e+06	1.57237e+06	1.17987e+06	1.55589e+06	1.4357e+06	1.5334e+06	1.40734e+06	1597278	1.51817e+06	904570	888072	1.01373e+06	805408	667922	557666	599166	572415	660875	674389	727091	722612	276660	277588	315120	310627	445368	348044	314715	259922	198913	264274	297328
TG 44:0;Y2	TGY2	1	0	C54 D8 H112 Ci9 O6 N8	44	0	2	1	1	0	1	551.006	0.10 ppm	20.34	232969	271374	253704	198592	122908	57208.7	94646	192453	193754	178538	103549	165316	80068.1	97332.8	117397	75897.9	82666.9	71403.7	63188.8	71825.8	87606.6	56761.2	78743.5	90414.2	45224	37238.7	33751.6	39811.4	58087.4	58610.8	63676.3	46253.1	27000.5	22319.7	39029.5
TG 39:2;Y2	TGY2	1	0	H98 C58 D8 O6 N8	39	2	2	1	0	1	1	509.437	1.75 ppm	20.34	131477	114330	82793.7	109852	94054.5	72501.3	107878	100430	113886	75104.8	78675.5	100562	60171	47776.1	47025.8	46331.4	43935	14894.2	31262.1	42812.8	25124.5	41747.9	29492.8	45550.1	17857.6	21270.7	13778.1	21480.9	23633	23832.2	15819.6	18422.4	6101.4	11049.1	6012
TG 41:3;Y2	TGY2	1	0	H100 C60 D8 O6 N8	41	3	2	1	0	1	1	522.445	1.84 ppm	20.34	267237	268586	238960	333055	128600	143438	160102	184952	178452	184349	173060	153901	126503	88499.4	73227.7	96917.8	57858.1	72004.2	61335.7	64963.3	81880.8	62017.2	88205.9	76463.7	47354.7	26197.5	43804	46328.1	40186.7	26211	50268.2	22449.1	21045	25880.2	39652.4
TG 43:3;Y2	TGY2	1	0	H104 C62 D8 O6 N8	43	3	2	1	0	1	1	536.461	1.80 ppm	20.34	1373939	1.20279e+06	1.15405e+06	1.17328e+06	854467	740355	866771	1.02664e+06	1.17165e+06	993807	925603	996761	745158	710525	635205	678796	453198	384977	387900	342604	469541	489143	461736	516679	265252	213360	235775	250495	305938	248654	317882	211215	185121	166438	226401
TG 45:4;Y2	TGY2	1	0	H106 C64 D8 O6 N8	45	4	2	1	0	1	1	549.467	-1.06 ppm	20.34	752456	604740	440326	508205	402602	312439	498744	388560	531451	396475	413894	341013	279987	216396	236984	209034	248143	134232	148810	131825	131454	185484	170887	145394	103354	58978.7	89609	80299.3	106561	63861.7	99234.6	93866.9	60502	80870.5	107601
TG 45:2;Y2	TGY2	1	0	H110 C64 D8 O6 N8	45	2	2	1	0	1	1	551.484	1.02 ppm	20.34	3.09161e+07	2.71419e+07	2.6505e+07	3.15808e+07	1.80618e+07	1.49451e+07	1.78878e+07	1.72931e+07	2.16035e+07	1.97276e+07	1.75326e+07	1.87091e+07	1.45831e+07	1.51557e+07	1.37793e+07	1.31689e+07	1.01149e+07	10347444	9.21244e+06	8.75515e+06	8.00181e+06	10650907	1.02093e+07	1.10975e+07	4.91158e+06	4.6373e+06	4.73196e+06	5.12656e+06	7.24513e+06	5.21413e+06	5.77604e+06	3.23363e+06	2.59453e+06	3.62549e+06	4.32173e+06
TG 47:6;Y2	TGY2	1	0	H106 C66 D8 O6 N8	47	6	2	1	0	1	1	561.468	1.28 ppm	20.34	118415	90304.1	126441	112598	75461.9	56401.7	68761.6	54972.7	74273.3	57344.6	50131.1	79025.3	34528.5	48021.2	42666.9	76276.3	35495	42452.9	24043.7	41669.6	18278.6	28047.5	23852.2	43327.8	12986.1	11903	13791.8	12390.8	29824.7	8923.3	21946.4	15975.8	3489.6	8676.1	8748
TG 47:3;Y2	TGY2	1	0	H112 C66 D8 O6 N8	47	3	2	1	0	1	1	564.492	1.11 ppm	20.34	9.87936e+06	8.77626e+06	8.52197e+06	9.32631e+06	5.97405e+06	5.01883e+06	5.62087e+06	5.93206e+06	8.08518e+06	6.73015e+06	6.15921e+06	6.56006e+06	4.99163e+06	4.55547e+06	4.51831e+06	4.62378e+06	3.47119e+06	3.01447e+06	2.85937e+06	2.96023e+06	2.88464e+06	3.32759e+06	3137968	3.60078e+06	1.60382e+06	1.52584e+06	1.5756e+06	1.66385e+06	2.27799e+06	1.81378e+06	1.95389e+06	1.38357e+06	1.05865e+06	1.40518e+06	1.4744e+06
TG 47:2;Y2	TGY2	1	0	H114 C66 D8 O6 N8	47	2	2	1	0	1	1	565.5	1.03 ppm	20.34	2629564	2.34014e+06	2.85827e+06	2.92387e+06	1.69322e+06	1114608	1.58869e+06	1.1358e+06	1.65794e+06	1.51135e+06	1.0459e+06	1.09293e+06	1.1453e+06	1.21483e+06	1.24105e+06	1.10442e+06	1.05081e+06	946554	861045	925740	787836	1.0314e+06	912780	1.02988e+06	527438	476092	496415	545960	692827	463275	572336	376286	320086	363532	467254
TG 49:5;Y2	TGY2	1	0	H112 C68 D8 O6 N8	49	5	2	1	0	1	1	576.492	1.75 ppm	20.34	211245	163661	179959	209308	146612	91577.5	124001	129852	145904	134523	101451	103099	129196	108904	101301	79182.8	62620.3	60122.1	83419.6	63820.8	91633.9	77467.1	55831.9	74679.2	38363.9	55257	51263.1	55398.6	67075.6	53454.3	65395.1	50095.5	36529.8	55350.1	50789
TG 51:8;Y2	TGY2	1	0	H110 C70 D8 O6 N8	51	8	2	1	0	1	1	587.483	0.10 ppm	20.34	86051.9	92123.1	80380.5	84337.5	86198.5	52102	82055.4	69763.2	69188.2	43282.9	56185.2	67848.1	47130.7	48717.9	39460.9	60492.6	28310.5	42231.4	43880	29581.5	27234.5	41249.5	40442	45394.1	20578.4	19453.8	15717.1	16123	35533.6	23718.1	16464.4	13646.6	12202.2	9505.7	20658.1
TG 51:7;Y2	TGY2	1	0	H112 C70 D8 O6 N8	51	7	2	1	0	1	1	588.491	0.13 ppm	20.34	97083.8	85170.2	86111.2	101188	70502.8	66128.3	57615.5	52120.8	66644.2	55763.4	54772.6	74752.2	60383	37494.5	43867.8	48099.9	28971.9	21333.4	37630.8	31996.3	27410.2	29876.8	37678.5	40408.3	32218.5	18412.1	23272.6	30252.4	40342.7	33676	40944.8	24849.5	3385.9	16479.8	25401
TG 51:6;Y2	TGY2	1	0	H114 C70 D8 O6 N8	51	6	2	1	0	1	1	589.5	1.38 ppm	20.34	59225.1	57367.6	28429.4	29390.5	26294.9	17933.5	28067.4	38920.6	35537.5	32729.4	28842	18337.7	47974.6	12940.9	27469	36651	27245.9	20719.3	22001.7	15007.4	17040	17630.1	15281.8	15138.9	15544.2	19995.7	15020.9	33561.3	25155	14597.3	28145.1	12930.9	28522.5	9938.5	7951.5
TG 47:1;Y2	TGY2	1	0	C48 D8 H116 Ci18 O6 N8	47	1	2	0	2	0	1	575.537	-0.21 ppm	20.34	329402	344983	287020	342759	199127	155153	225258	204183	281950	235397	314709	243595	240743	181792	193657	206541	156944	143406	130390	133825	111150	121939	165573	159051	124808	102560	102341	114658	118888	137082	83195.5	79153.9	67211.6	80975.5	65482.4
TG 47:0;Y2	TGY2	1	0	C48 D8 H118 Ci18 O6 N8	47	0	2	0	2	0	1	576.545	-0.30 ppm	20.34	388658	368558	437512	545690	340468	235148	305197	320620	348511	322331	352681	299648	264099	216657	274172	221455	171656	156271	146287	141725	175222	182600	168767	177384	116218	128203	130517	155551	145522	147282	147250	111345	98680.1	80398.2	113839
TG 49:1;Y2	TGY2	1	0	C50 D8 H120 Ci18 O6 N8	49	1	2	0	2	0	1	589.553	-0.14 ppm	20.34	895515	897787	811731	910081	608490	488577	698385	689536	787579	691881	790203	694487	492532	528014	466998	465608	413657	256594	346168	326492	291099	386818	353988	384474	284156	281131	283284	277649	350515	240868	302701	159224	157646	152818	210905
TG 49:0;Y2	TGY2	1	0	C50 D8 H122 Ci18 O6 N8	49	0	2	0	2	0	1	590.56	-1.46 ppm	20.34	82506.2	171350	138373	119714	103254	71702.8	98467.3	60367.6	111656	101036	74050.6	39702.3	76633.2	69789.2	54205.6	76258.6	65483.3	60147.8	50296.2	36789.6	44013.3	40012.9	45245.8	42438.4	15630.4	33971.6	62803.5	19334.6	26064.1	26673.4	29182.8	8859	18857	16178.8	32072.9
TG 46:1;Y2	TGY2	1	0	C47 D8 H114 Ci18 O6 N8	46	1	2	0	2	0	1	568.53	1.64 ppm	20.34	308183	310910	287411	363602	234660	205710	247251	322469	291815	269511	222821	293383	244146	195952	217949	241635	156396	162609	135247	153049	149026	172039	168792	202034	125217	117492	146323	140148	124560	116472	122452	96034.8	62331.9	64201	93476.5
TG 46:0;Y2	TGY2	1	0	C47 D8 H116 Ci18 O6 N8	46	0	2	0	2	0	1	569.538	1.74 ppm	20.34	568015	533804	556938	645263	470300	322283	418358	452226	509034	531588	417547	457339	356620	393249	326861	305621	228398	237650	206448	249536	211681	242722	241636	262989	188625	169509	172561	188002	242954	199259	213137	104655	81668.7	89563.7	160873
TG 48:2;Y2	TGY2	1	0	C49 D8 H116 Ci18 O6 N8	48	2	2	0	2	0	1	581.538	1.49 ppm	20.34	0	14172.4	0	54693.8	0	23353	38214	49174.3	0	0	0	84360.8	82094.4	46030.5	52814.4	85209.1	34012.1	54804.2	35454.9	50194.4	41166.1	36659.4	46163	64969.9	84607.4	45225.9	75185.1	103988	64330.8	109638	114700	87382.2	57069	58867	88215.6
TG 48:1;Y2	TGY2	1	0	C49 D8 H118 Ci18 O6 N8	48	1	2	0	2	0	1	582.545	0.12 ppm	20.34	6.38765e+06	5.88202e+06	5.08695e+06	6.34933e+06	3.97287e+06	3.63053e+06	4.00441e+06	4429094	5.8932e+06	5.20296e+06	4.38714e+06	4.60089e+06	3.49147e+06	3.57222e+06	3.39832e+06	3.48618e+06	2.5105e+06	2.15897e+06	2130376	2.08813e+06	2.17089e+06	2.58594e+06	2.49048e+06	2.76193e+06	1.87375e+06	1.61514e+06	1.75696e+06	1961205	2.01208e+06	1.93159e+06	2.08949e+06	1.61629e+06	1.24255e+06	1.41255e+06	1.77225e+06
TG 48:0;Y2	TGY2	1	0	C49 D8 H120 Ci18 O6 N8	48	0	2	0	2	0	1	583.553	0.74 ppm	20.34	3.99713e+06	4.06e+06	3947306	5.10057e+06	2.68896e+06	2.07371e+06	2.84612e+06	2.56787e+06	3.20016e+06	3.19079e+06	2.82401e+06	2.78614e+06	2.1406e+06	2.26306e+06	2.37623e+06	2.02695e+06	1.50851e+06	1.48344e+06	1.33144e+06	1.37818e+06	1.26064e+06	1.55513e+06	1.6121e+06	1.76859e+06	982098	929733	938248	972610	1.35909e+06	1.0587e+06	1.20376e+06	680088	476243	608355	799476
TG 50:2;Y2	TGY2	1	0	C51 D8 H120 Ci18 O6 N8	50	2	2	0	2	0	1	595.553	0.11 ppm	20.34	246352	217660	245598	281026	173796	110770	131712	153904	242166	187851	159272	186126	187231	162793	161132	168824	101884	82183.5	105155	104112	95735.3	84815.6	121957	119190	131175	118690	148622	137713	171996	145086	139491	110240	75845.2	76522.3	121635
TG 50:1;Y2	TGY2	1	0	C51 D8 H122 Ci18 O6 N8	50	1	2	0	2	0	1	596.561	0.52 ppm	20.34	3.94119e+06	3.76957e+06	3.58996e+06	4.56239e+06	2.53447e+06	2201489	2.72162e+06	2.50911e+06	3.07441e+06	2.81441e+06	2.58832e+06	2.83977e+06	2.53142e+06	2.31909e+06	2.20287e+06	2.32543e+06	1.80113e+06	1.58309e+06	1.50977e+06	1.62218e+06	1.47232e+06	1.81228e+06	1.87691e+06	1.89535e+06	1.39492e+06	1.27947e+06	1.33284e+06	1.46607e+06	1.58501e+06	1.27375e+06	1.53423e+06	946616	698158	797812	1.01708e+06
TG 50:0;Y2	TGY2	1	0	C51 D8 H124 Ci18 O6 N8	50	0	2	0	2	0	1	597.569	0.61 ppm	20.34	265746	206356	178568	325190	153869	145410	162789	97022.5	152916	130791	133267	149168	190722	153165	169154	125625	132716	84941.5	77261.3	104320	50691.8	85477.4	94592.6	143867	77813.8	75003.9	67846.5	67025.9	73084.8	52852.2	106605	29615.1	24172.4	42812.3	93341.2
TG 52:6;Y2	TGY2	1	0	C53 D8 H116 Ci18 O6 N8	52	6	2	0	2	0	1	605.536	-1.07 ppm	20.34	14255.5	9586.6	24164	33957	11692	23954.4	5669.1	17776.8	18967	31801.2	21906.6	18328.1	14912.8	12600.4	9535.1	0	9148.7	3033.9	0	15465.4	2554.7	5278.9	12256.9	20266.3	0	4132.4	5707	5535.6	3224.1	6024	10446.8	4264.4	0	8848	4995.2
TG 52:5;Y2	TGY2	1	0	C53 D8 H118 Ci18 O6 N8	52	5	2	0	2	0	1	606.546	1.79 ppm	20.34	37330.8	29283.7	14568.3	50803.3	33562.6	18724.5	31752.3	30519.5	22676.6	41841.6	25706.7	23110.9	21305.6	17437.5	15989.9	22086.5	11870.7	12940.5	9765.1	10620.9	7529	19783.6	12204	11597	5458.3	5191.2	10568	4656.4	0	0	9399	4259.5	2218.2	3014.1	6023.7
TG 52:3;Y2	TGY2	1	0	C53 D8 H122 Ci18 O6 N8	52	3	2	0	2	0	1	608.561	0.53 ppm	20.34	27427.4	38481.4	27290.9	21056.5	27308.1	13655.8	34086	14419.1	21329.5	30756.4	11081.8	30801.1	10782.7	15881.5	10376.6	9742.1	13050.9	8627.4	0	15245.8	8525.5	12673.6	10501.6	13071.6	8364	9980.2	0	10149.4	8346.4	6423.7	10584.7	2961.8	2371.6	5515.5	14990.5
TG 52:2;Y2	TGY2	1	0	C53 D8 H124 Ci18 O6 N8	52	2	2	0	2	0	1	609.568	-1.03 ppm	20.34	55697.2	34511	38161.5	33621.1	17612.3	27752.9	34473.4	28205.9	54888.7	37330.9	26494.2	26112.2	50357.5	51151.5	27942.8	35550.2	29185	34797.9	15528.4	29657.4	19884.8	21654.6	24310.8	19916.4	53763.5	38806.7	39749.4	54222.5	62158.1	42707.6	51696.8	37459.6	36948.2	16034.5	51311.5
TG 52:1;Y2	TGY2	1	0	C53 D8 H126 Ci18 O6 N8	52	1	2	0	2	0	1	610.577	0.85 ppm	20.34	234512	208803	210486	226838	119846	104753	157846	136819	155494	164414	146037	142003	137952	131636	150322	150795	103983	75060.8	78808.7	88057.2	122167	92261.6	126587	148373	106934	98439.8	100794	117667	120706	79109.3	120768	58275.1	69248.3	70017.7	117410
TG 52:0;Y2	TGY2	1	0	C53 D8 H128 Ci18 O6 N8	52	0	2	0	2	0	1	611.584	-0.28 ppm	20.34	32884.7	19282.8	28576.4	59732.7	38303.8	25119.8	23304.3	30311.8	25650.8	31786.2	11947.2	11667.9	28925.9	22264.6	15549.4	13095.6	29316.1	3188.7	7277.1	14199.7	21485.7	9531.7	25931.4	13803.3	10721.4	9086.9	16140.5	7507.5	9957.5	10588.9	15386.5	3697.3	0	5021.2	12335.1
TG 54:6;Y2	TGY2	1	0	C55 D8 H120 Ci18 O6 N8	54	6	2	0	2	0	1	619.553	0.20 ppm	20.34	204691	209213	167220	214933	108832	110128	131023	113167	134033	136480	127358	149854	122256	107972	114076	103471	82617.7	70794.7	82240.6	63608.7	84412.3	67522	74252.3	81313.6	47973.2	60349.4	44802.3	52547.5	61704	45220.8	62169.2	49020	43855.7	27207.3	51382.5
TG 54:5;Y2	TGY2	1	0	C55 D8 H122 Ci18 O6 N8	54	5	2	0	2	0	1	620.561	0.69 ppm	20.34	186785	174802	156868	187232	117071	79412.9	116641	115023	143627	135224	115479	132500	94616	129940	123966	82981.4	48321.3	44505.8	58851.3	64785	65660.5	58310.4	62868.4	62119.2	56573	40181.6	26264.5	30126.6	72105.5	57611.9	61682.8	39894.8	25821.6	38221.5	31969.5
TG 54:2;Y2	TGY2	1	0	C55 D8 H128 Ci18 O6 N8	54	2	2	0	2	0	1	623.584	0.18 ppm	20.34	22348	16626.9	15791.2	15367.7	7784.7	0	14497.7	7115.9	20716	11820.6	7632.1	7158	25133.9	11800.8	18194.9	25073.8	9851	10450.7	10521.3	0	15866.3	9735.8	13313.8	15845.9	2666.4	10482.1	19632.9	8332.8	3379	23058.6	17234.8	12501.3	11184.8	3164.7	15988.2
TG 54:1;Y2	TGY2	1	0	C55 D8 H130 Ci18 O6 N8	54	1	2	0	2	0	1	624.593	1.47 ppm	20.34	58561.4	75718.9	66811.9	81864.8	32378.3	36188.7	55580.7	32468.9	41326.8	46627.6	48340.5	41282	57652.8	55558.9	42924.6	34553.1	37075	17056.5	22582.3	27543.5	31837.7	27247.8	26487.2	30990.6	17588.7	6801.5	16973.3	28968	31759.3	8215.5	29881.3	25380.2	8113	13747.4	18623.7
TG 54:0;Y2	TGY2	1	0	C55 D8 H132 Ci18 O6 N8	54	0	2	0	2	0	1	625.598	-1.96 ppm	20.34	8338.8	2795.5	3014.5	13806.1	3098.5	0	3876	6973.2	4051.8	7054.3	8315.3	10053.1	7421.2	12038.9	0	14825.7	3254.8	0	0	5893.3	2577.4	0	0	0	0	0	4116.3	0	3309.7	0	3334.6	0	0	0	2614.8
TG 56:5;Y2	TGY2	1	0	C57 D8 H126 Ci18 O6 N8	56	5	2	0	2	0	1	634.577	0.68 ppm	20.34	9304.8	7644.4	0	6861.6	3633.7	3487.5	0	0	0	2601.1	0	2587.7	8066.1	0	3384.5	8637.2	0	0	0	0	7072.4	0	3916.7	0	2849.9	0	0	4415.4	9700.9	0	5808.5	3639.9	5600.2	0	0
TG 58:1;Y2	TGY2	1	0	C59 D8 H138 Ci18 O6 N8	58	1	2	0	2	0	1	652.624	1.91 ppm	20.34	0	3151.9	2243	0	0	0	0	0	0	0	0	0	5965.5	2600	3516.6	0	0	0	0	0	0	0	3631.4	0	9088.7	0	0	0	0	0	0	0	0	0	0
TG 49:3;Y2	TGY2	1	0	C59 D8 H116 Ci9 O6 N8	49	3	2	0	1	1	1	583.022	0.85 ppm	20.34	537110	491716	442634	449660	270826	266123	376912	378133	465058	369825	433577	354659	328764	272054	312132	231292	197670	162854	167616	148919	178740	224383	221609	224442	213350	158202	202529	205542	209658	167190	187142	166489	115530	159040	165509
TG 49:2;Y2	TGY2	1	0	C59 D8 H118 Ci9 O6 N8	49	2	2	0	1	1	1	584.03	1.03 ppm	20.34	1.8472e+06	1699596	1.72355e+06	2.00514e+06	1.23664e+06	1.03296e+06	1.15966e+06	1206035	1.58019e+06	1.33735e+06	1.52844e+06	1.39401e+06	1.15182e+06	1.09416e+06	1.17711e+06	968425	903151	686998	689115	662606	657199	942003	887873	902943	563296	549650	607675	691794	672518	623357	697012	508797	439730	454527	573215
TG 51:3;Y2	TGY2	1	0	C61 D8 H120 Ci9 O6 N8	51	3	2	0	1	1	1	597.038	0.76 ppm	20.34	1.13187e+06	1105025	1.14099e+06	1.30364e+06	840253	594188	873421	779940	1.01267e+06	873207	1.08592e+06	996241	659084	626863	657097	571300	542890	431508	489150	412746	449174	487885	560209	567231	423106	378298	390842	453447	469304	419133	424931	322419	256679	288440	362473
TG 51:2;Y2	TGY2	1	0	C61 D8 H122 Ci9 O6 N8	51	2	2	0	1	1	1	598.045	0.30 ppm	20.34	403610	448018	493853	504306	306663	196719	280614	230292	308760	284494	328405	275225	274822	273504	282691	262738	239522	182475	195496	115126	136035	190025	204261	215176	136801	190458	213271	193666	166484	124354	178577	108029	80118.3	120795	112069
TG 48:3;Y2	TGY2	1	0	C58 D8 H114 Ci9 O6 N8	48	3	2	0	1	1	1	576.015	1.79 ppm	20.34	717440	632170	598114	763625	530622	447891	509324	604446	756959	715185	614885	612020	507556	418899	483791	436117	303887	238009	271403	248831	211730	293688	347738	324589	283383	237364	247382	297746	305209	289653	306839	224244	177619	158361	210088
TG 48:2;Y2	TGY2	1	0	C58 D8 H116 Ci9 O6 N8	48	2	2	0	1	1	1	577.023	1.58 ppm	20.34	1.81475e+06	1.68687e+06	1.56101e+06	1.98439e+06	1.17306e+06	1.13912e+06	1.16589e+06	1.31364e+06	1.66043e+06	1459604	1.3351e+06	1.43845e+06	1.26827e+06	1.06254e+06	1.14784e+06	1.08332e+06	811036	623373	666161	673688	665640	757004	846912	868456	624843	558855	573154	662012	729715	614012	739006	472955	391544	408352	516313
TG 50:4;Y2	TGY2	1	0	C60 D8 H116 Ci9 O6 N8	50	4	2	0	1	1	1	589.023	1.14 ppm	20.34	296037	190772	215907	233674	151399	125397	227413	157106	246732	180283	247610	191284	224034	188666	220876	178056	125526	122964	131885	127174	119181	132731	194191	159627	239725	173503	177486	229223	199742	237088	167373	186421	114751	136987	158981
TG 50:3;Y2	TGY2	1	0	C60 D8 H118 Ci9 O6 N8	50	3	2	0	1	1	1	590.029	-0.61 ppm	20.34	1.2647e+07	11063251	9.83135e+06	11446771	8.03237e+06	6.72389e+06	7.93083e+06	8.48285e+06	1.12094e+07	1.05848e+07	8965817	8.88401e+06	7.01775e+06	6.72515e+06	6.87628e+06	6.48348e+06	4.50528e+06	4.2536e+06	4.0452e+06	4.05878e+06	4.13459e+06	5.06807e+06	4925175	5.26643e+06	3.97071e+06	3.25062e+06	3.56394e+06	4.1206e+06	4005436	4.0304e+06	4.01414e+06	3.34773e+06	2.65493e+06	2.76982e+06	3.33758e+06
TG 50:2;Y2	TGY2	1	0	C60 D8 H120 Ci9 O6 N8	50	2	2	0	1	1	1	591.037	-0.97 ppm	20.34	1.37479e+07	1.27721e+07	1.23116e+07	1.41582e+07	8.97621e+06	7308671	8.37125e+06	8.5525e+06	11440918	1.05276e+07	9369592	9.22712e+06	8.58629e+06	7.9709e+06	7.91419e+06	7.22365e+06	5.48595e+06	4.70171e+06	4.51775e+06	4.43566e+06	4.32618e+06	5.33526e+06	5735891	5.85426e+06	3.60199e+06	3.33732e+06	3.54854e+06	4.00445e+06	4.7239e+06	3.76408e+06	4.69572e+06	3.00454e+06	2.18515e+06	2.61793e+06	3.38965e+06
TG 52:5;Y2	TGY2	1	0	C62 D8 H118 Ci9 O6 N8	52	5	2	0	1	1	1	602.031	2.04 ppm	20.34	49181.6	60398.7	37856.5	70969.5	48506.7	23949.6	42794.5	37272.9	60768.8	38671.8	29267.3	47381.6	41553	31144.5	43190.3	40933.6	25874.2	30448.7	24896.7	35348	35767.2	29109.7	20091	33248.1	55785.1	42877.2	39866.9	53015.8	58068.2	34950.9	54293.8	26384.7	12105.2	17916.8	27819.3
TG 52:3;Y2	TGY2	1	0	C62 D8 H122 Ci9 O6 N8	52	3	2	0	1	1	1	604.046	0.61 ppm	20.34	6.32724e+06	6.3588e+06	5.91009e+06	6643219	4248933	3.53128e+06	4.0179e+06	4.00425e+06	4.48951e+06	4.09344e+06	3.90879e+06	3.9734e+06	3.7237e+06	3.61537e+06	3.58308e+06	3.37665e+06	2.73695e+06	2.06594e+06	1.96503e+06	2.16166e+06	2151727	2.35907e+06	2.3748e+06	2.55374e+06	2.06221e+06	1.92213e+06	1.92403e+06	2.0288e+06	2.27225e+06	1.87983e+06	2.20732e+06	1.26985e+06	1.13047e+06	1.17237e+06	1.49266e+06
TG 54:6;Y2	TGY2	1	0	C64 D8 H120 Ci9 O6 N8	54	6	2	0	1	1	1	615.037	-0.20 ppm	20.34	168330	117758	94602.9	144667	90835.2	67522.2	109458	72858.8	100994	78946.8	89129.6	103654	67788.4	54175.6	47750.2	50879.4	46129.6	51256.9	35442.9	31201.4	28323.1	52146.1	48831.5	48804.1	32313.2	28013.4	23842.2	37979.7	58141	47522.1	41510.2	31248.6	24640.5	28810.1	29925.2
TG 54:5;Y2	TGY2	1	0	C64 D8 H122 Ci9 O6 N8	54	5	2	0	1	1	1	616.045	0.32 ppm	20.34	114551	132665	125620	144030	74374.9	49058.8	93412.8	68918.1	96977.6	77621.5	78615.1	67478.3	83474.8	84579.2	76130	65159.4	56596	50389.2	41768.1	47930.8	40991.6	47078.8	49423.6	58140.2	84487.2	55127.6	48134	65745.9	55139.3	56034.7	52706.2	33320	33941.4	36786.5	32406.8
TG 54:4;Y2	TGY2	1	0	C64 D8 H124 Ci9 O6 N8	54	4	2	0	1	1	1	617.053	0.42 ppm	20.34	124608	105179	102820	126502	60374.1	73945.6	62305.1	49192.4	83461.6	79949.6	65640.7	80640.9	136234	128324	95611.7	89500.6	81748.5	72970.3	44078.2	68486.8	45559.7	76159.4	75798.8	104398	164453	118807	138191	187117	127108	108040	127470	105889	74244.7	85430.4	102949
TG 54:3;Y2	TGY2	1	0	C64 D8 H126 Ci9 O6 N8	54	3	2	0	1	1	1	618.061	0.58 ppm	20.34	354967	341794	284238	370024	208997	187712	233825	207255	280357	311304	233970	268452	261936	263771	279541	279247	185261	142944	136119	148155	168769	213196	178126	207771	201572	172599	184350	200405	224747	187744	233893	132108	86423.1	120067	155825
TG 54:2;Y2	TGY2	1	0	C64 D8 H128 Ci9 O6 N8	54	2	2	0	1	1	1	619.069	0.58 ppm	20.34	100486	127893	122789	152429	105165	50423.5	70282.6	72687.8	120445	92053.6	62173.8	84285.8	90202	94197.7	85520.7	83713.3	52705.3	50103	73413.6	54849.8	52292.4	47528.8	65054.9	74037.3	44543.7	27604.5	38131.5	60644.2	51985.9	41590.5	48910.5	24524.4	30488	34764.3	57460.2
TG 56:8;Y2	TGY2	1	0	C66 D8 H120 Ci9 O6 N8	56	8	2	0	1	1	1	627.038	0.42 ppm	20.34	118470	108653	92940.8	107546	61805.9	55655.9	42235.1	52082.5	75336.2	84500.5	51480.8	58373.3	58464.7	63162.2	51809.4	62841.3	51366.3	24249.2	19526.2	52859.4	40369.1	36755.2	37478.2	31198.9	26851.1	35566.3	38182.2	32085.1	45545.3	47729	34563.7	23123.8	16917.2	19097.5	12854.7
TG 56:7;Y2	TGY2	1	0	C66 D8 H122 Ci9 O6 N8	56	7	2	0	1	1	1	628.046	0.80 ppm	20.34	105704	85360.6	67553.2	119329	59259.5	81501.3	59138.9	47928.1	85939	63220.2	46520.9	64366.6	55508.9	79781.5	51533.5	70778.3	50300	30695.6	52343.3	34564.6	36439.6	42154.8	38501.4	44428.6	32520.2	17157	36292.3	38613.1	39401.8	35105.2	45102.9	16564.3	22891.2	15725.7	30830.9
TG 56:6;Y2	TGY2	1	0	C66 D8 H124 Ci9 O6 N8	56	6	2	0	1	1	1	629.053	0.41 ppm	20.34	29311.8	27224.8	24074.5	33266.7	15933.4	17157.8	13507.4	13659.5	32799.1	25325.4	11985.6	22132.8	16817.4	18757.4	24467.3	17410.2	5290.3	7591.7	16683.1	4722.2	11276.9	15861.8	16206.7	3455.8	11770.3	15525.8	7606.9	14874	9096.7	8982.2	12302.4	4800.8	7846.2	5014.2	13497.1
TG 56:5;Y2	TGY2	1	0	C66 D8 H126 Ci9 O6 N8	56	5	2	0	1	1	1	630.062	1.21 ppm	20.34	13391.2	12042.7	13044.8	13687	13211.6	8705.1	7646.3	3233.9	5574.8	8883.7	9189.6	5522.7	13928.2	4177.6	11040.4	6160.2	3251	3273.7	3409.2	5701.4	6687.3	6435	6529.7	8371.7	12957.5	10100.2	3237.6	5945.9	15108.9	16541.2	2534.4	0	6415.2	3293.6	7869.9
TG 56:4;Y2	TGY2	1	0	C66 D8 H128 Ci9 O6 N8	56	4	2	0	1	1	1	631.069	0.63 ppm	20.34	20782.7	28281.9	16888.7	22233.9	11248.5	9468.8	11859.4	7612.1	17497	11032.9	12672.9	7622.4	19803.6	12922	12358	8698.6	9493	13631.7	13971.3	19186.6	6656.7	9219.1	8162.8	8066.1	10385.7	16562.2	31566.3	22179.7	25407.6	26546.4	20925.5	11007.1	14686.5	13122	13331
TG 56:3;Y2	TGY2	1	0	C66 D8 H130 Ci9 O6 N8	56	3	2	0	1	1	1	632.077	0.94 ppm	20.34	87248.4	75196.5	86794.6	78564.3	50403.9	51064.8	33315.8	38514.5	76332.4	66951.4	59972.8	60034	60250.8	54428.1	66589.5	73312	51818.9	32310.1	36291.2	32596.8	39254.2	48798.5	55621.2	32056.6	33923.3	31105.8	45323.5	48436.2	43443.6	35493.7	49803.3	15276.9	28082.7	17480.7	44809.8
TG 56:2;Y2	TGY2	1	0	C66 D8 H132 Ci9 O6 N8	56	2	2	0	1	1	1	633.085	1.13 ppm	20.34	32418.3	32506.4	22665.8	38717.4	17728.8	17072	17723.8	20039.3	15198.9	23492	10867.9	14816.2	12300	11860.2	10566.4	11872.3	8508.1	12101.8	15402.4	9776.7	10932.2	13298.2	14751.2	17134.4	14434	10291.1	0	24558.8	13336.8	11112	10374.8	8050.8	7912.6	13151.4	4466.9
TG 58:8;Y2	TGY2	1	0	C68 D8 H124 Ci9 O6 N8	58	8	2	0	1	1	1	641.054	1.52 ppm	20.34	6563.3	0	14656.1	6509.8	0	0	0	8801.5	10386.8	6548.9	12360.3	10967.7	7053.4	2498.3	7198.2	9740.8	8383.8	0	3083.5	0	6515.4	8189.1	3185.1	0	7875.5	2582.2	14133	3044.8	11577.9	6599.5	7727.6	0	3235.6	3180.3	2909
TG 58:7;Y2	TGY2	1	0	C68 D8 H126 Ci9 O6 N8	58	7	2	0	1	1	1	642.061	0.71 ppm	20.34	12906.3	2669.4	7379	10035.8	0	0	10601.1	2999.6	15837.4	0	6791.5	8612.7	4560	13374.4	12258.6	0	0	0	6718.6	0	0	7655	0	11401.4	0	0	6449.3	0	0	5781.1	0	3198.9	0	0	0
TG 58:6;Y2	TGY2	1	0	C68 D8 H128 Ci9 O6 N8	58	6	2	0	1	1	1	643.069	-0.01 ppm	20.34	0	7920.9	0	6544.2	0	0	0	3478.2	0	0	4125.4	7546.2	0	3083.5	2448.8	3219.1	8002.8	0	0	0	0	2806.3	0	0	0	0	0	6206.8	0	0	0	0	0	0	0
TG 58:4;Y2	TGY2	1	0	C68 D8 H132 Ci9 O6 N8	58	4	2	0	1	1	1	645.084	-0.33 ppm	20.34	5720.9	0	5358.9	0	0	0	0	0	0	0	3231.2	11770	0	0	0	0	0	0	0	0	7114.6	0	0	0	6398	0	6186.7	5930.1	0	0	0	0	0	0	0
TG 58:3;Y2	TGY2	1	0	C68 D8 H134 Ci9 O6 N8	58	3	2	0	1	1	1	646.093	0.51 ppm	20.34	19622.9	18465.2	27779.7	30468.3	19960.9	8063.8	13890	16927.5	29511	16935.1	18976.3	20512.5	22992.1	22809.6	16804.1	21310.8	17516.6	16088.6	27649.9	14586.7	7283.3	16492	27262.3	15780.4	13861.1	19329.5	28020.5	16091.5	15862.8	16861.2	27401.4	13072.8	10457.8	8288.9	19094.4
TG 58:2;Y2	TGY2	1	0	C68 D8 H136 Ci9 O6 N8	58	2	2	0	1	1	1	647.101	0.85 ppm	20.34	10763.3	10636.8	16664.1	19254.5	11963.6	9863.6	12391.5	0	13792.7	8159.8	10877.5	15821.9	12224.7	3707.8	8119.6	13389	3819.1	13474.1	9986.4	0	2514.6	7688.3	0	7728.9	7136.8	2796.4	12886.6	3898	8954.1	9900.8	9880.2	6736.2	0	0	2816.4
TG 51:5;Y2	TGY2	1	0	H116 C70 D8 O6 N8	51	5	2	0	0	2	1	590.507	0.97 ppm	20.34	126254	118003	140743	138721	81424.4	63678.3	62576.9	49128	89077.4	100752	112466	63458.2	58196.5	38755.6	75941.6	62387.8	40782.6	29622.9	44354.6	35379.9	60660.1	49426.9	75080.5	52404.1	44081.8	55173.9	55005.5	71484.9	45209.4	64566.8	54686.3	60196.4	28808	36850	24584
TG 51:4;Y2	TGY2	1	0	H118 C70 D8 O6 N8	51	4	2	0	0	2	1	591.515	1.18 ppm	20.34	800084	682757	558613	732427	520966	324497	418135	534323	461997	520626	495804	456058	429158	415565	404469	385312	360668	208026	282184	284856	267821	277038	297549	311057	277179	241037	286513	290886	295426	310988	296880	187777	142981	177935	213024
TG 46:4;Y2	TGY2	1	0	H108 C65 D8 O6 N8	46	4	2	0	0	2	1	556.476	0.76 ppm	20.34	94512.6	72602.3	98958.6	72100.7	66945	46475	53805.6	62241.5	70679.5	56005.5	71727.7	56537.4	42776.8	63269.9	44813.5	45619.2	38362.9	21086.1	29959.9	36909.6	29892.2	35064.5	15590.1	38094.9	26174.5	23024.6	20729	22344.1	31684.9	34924.5	28839.1	18825.3	20576.9	14133.2	7794.2
TG 48:5;Y2	TGY2	1	0	H110 C67 D8 O6 N8	48	5	2	0	0	2	1	569.483	-0.96 ppm	20.34	72250.4	79573.1	57122.6	90614.1	64268.4	35153.9	41786.5	48751	52345.8	57638.6	56487.7	63404.3	30536.1	36636.9	37216.1	43545.3	15086.6	36968.9	21329.2	28148	21095.9	52455.8	29947.6	32259.9	15155	15211.2	23317.4	15591.6	20718.4	14160.9	26901.6	14439.9	10165.1	19788.2	10261.4
TG 48:4;Y2	TGY2	1	0	H112 C67 D8 O6 N8	48	4	2	0	0	2	1	570.492	1.16 ppm	20.34	196195	223022	138494	188468	130053	110266	118544	165095	163011	155666	149894	137490	135219	105968	94573.5	95921.6	95667.3	66383.2	61683.8	88499.4	81858.3	63756.1	62141.3	74917.9	56548.5	62759.1	59587.2	59044	45026.1	40980.1	59644.3	44595.2	30266.2	42924.3	44515.4
TG 50:5;Y2	TGY2	1	0	H114 C69 D8 O6 N8	50	5	2	0	0	2	1	583.499	0.19 ppm	20.34	142050	159825	114486	132161	117299	89692.8	112023	131452	121683	131065	111268	135847	103468	70911.1	92130	91929.3	82893.4	54848.4	76712.3	42445	67187.2	78946.1	73852.3	77679.7	61358	78851.3	77803.9	74710.3	63833.3	73892.2	89793.2	35375.7	41692.2	52862	69641.1
TG 50:4;Y2	TGY2	1	0	H116 C69 D8 O6 N8	50	4	2	0	0	2	1	584.507	0.93 ppm	20.34	422166	360924	380987	467013	333369	237441	282126	355491	386949	300684	359584	358128	249798	204695	233504	227156	178216	161072	173864	157050	153781	193171	192218	225165	141216	105054	129524	145403	164120	150676	184168	102078	98628	107847	138335
TG 52:6;Y2	TGY2	1	0	H116 C71 D8 O6 N8	52	6	2	0	0	2	1	596.507	0.41 ppm	20.34	101749	94264.6	87340.9	98568.9	67544.6	51598.7	65513.1	90958.8	88457.6	60901.5	58692.5	61974.7	125576	77939	75572.3	80157.1	52225	33531.1	53271.9	54585.6	37903.7	52509.1	52972.1	65042.3	103874	72444.5	74660.4	81059.7	46589.5	86804.2	67047.9	69807.3	47052.8	47776.5	32786.8
TG 52:5;Y2	TGY2	1	0	H118 C71 D8 O6 N8	52	5	2	0	0	2	1	597.515	0.43 ppm	20.34	2.57707e+06	2.38416e+06	2.01114e+06	2.50279e+06	1.85596e+06	1.5863e+06	1.93482e+06	2.00133e+06	2.2846e+06	2.12121e+06	1.86282e+06	1.94906e+06	1.40625e+06	1.33921e+06	1.289e+06	1.38521e+06	1.11371e+06	915147	938555	944566	830569	1.08256e+06	945735	980190	977997	747054	839563	919610	886154	1.05201e+06	918467	719856	540293	544535	656663
TG 52:4;Y2	TGY2	1	0	H120 C71 D8 O6 N8	52	4	2	0	0	2	1	598.523	0.53 ppm	20.34	2.51742e+06	2.42052e+06	2.37649e+06	2.88687e+06	1.59863e+06	1.35534e+06	1.49984e+06	1.72871e+06	2.23197e+06	2.17975e+06	1.86173e+06	2011697	1.47057e+06	1.43912e+06	1.39482e+06	1.41796e+06	1.0761e+06	979758	911854	900748	919489	1.10937e+06	1.04142e+06	1.14558e+06	785157	705954	767338	828140	913192	915620	1.00105e+06	673505	496798	551995	766752
TG 54:7;Y2	TGY2	1	0	H118 C73 D8 O6 N8	54	7	2	0	0	2	1	609.515	0.95 ppm	20.34	17600.2	9418.9	11638.9	16735.9	18548.8	7435.1	10603.9	7554.1	19317.3	14957.8	9497	0	17160.5	8447	15787.5	20648.8	2911.3	9696.8	10406.2	3556.5	15297	11446.3	12466.3	11003.1	31899.1	24338.7	20647.4	25284.3	23887.3	23747.2	9203.8	17001.7	28598.7	21057.9	9205.3
TG 54:6;Y2	TGY2	1	0	H120 C73 D8 O6 N8	54	6	2	0	0	2	1	610.523	0.65 ppm	20.34	216211	190558	137031	160352	116816	100051	107790	124744	155400	192879	138563	130841	148299	132646	120565	173378	139951	76510.1	93514	102628	80765.5	126272	113707	96334.5	237023	228802	165607	232546	217784	147958	202391	117730	125068	144296	119699
TG 54:5;Y2	TGY2	1	0	H122 C73 D8 O6 N8	54	5	2	0	0	2	1	611.53	0.49 ppm	20.34	1.36057e+06	1.33241e+06	1.30513e+06	1.23467e+06	933083	805049	883162	923708	1.08834e+06	972529	1.03155e+06	1.08182e+06	903802	729754	727194	802787	635054	515769	477291	521039	478352	542210	576022	538805	643169	495368	629746	597011	655520	460316	624999	393629	349015	362180	435876
TG 54:4;Y2	TGY2	1	0	H124 C73 D8 O6 N8	54	4	2	0	0	2	1	612.538	-0.07 ppm	20.34	293935	307773	337121	368166	217820	182241	181899	170490	242341	214174	184162	189682	217130	285073	275280	251486	200965	135054	150014	133340	138883	200901	168166	155032	136553	165983	182072	205275	197475	144310	218814	102517	79278.4	88191.6	114366
TG 56:8;Y2	TGY2	1	0	H120 C75 D8 O6 N8	56	8	2	0	0	2	1	622.523	0.87 ppm	20.34	24362.3	27002.4	19045.6	24678.9	21347.5	7999.5	15960.2	21977.2	17523.7	15746.9	19794.2	12665.7	0	3103.4	20587.2	14090.3	9561.9	10627	3246.7	15595.1	3541.1	3808	2948.2	14768.6	14265.3	0	9136	8180.6	7805.1	0	13881.6	12631.2	3122.5	15482.1	12902.1
TG 56:7;Y2	TGY2	1	0	H122 C75 D8 O6 N8	56	7	2	0	0	2	1	623.53	-0.20 ppm	20.34	33369.5	34856.3	34685.7	37891.5	18259	24189.5	20601.4	27171.2	27210	16619.1	16094	18855.5	20316.6	16744.7	17978.6	17544	14517.5	6269.2	9910.6	17565.6	17426.1	8299.8	13459.2	14192.7	33543.4	34823.9	28243.9	25258.7	42384.8	41141.4	41005	24602.2	19771.8	20398.6	33988.7
TG 56:6;Y2	TGY2	1	0	H124 C75 D8 O6 N8	56	6	2	0	0	2	1	624.539	1.30 ppm	20.34	53736.4	39571.5	49278.8	51840.3	41255	27100.5	17939.7	30323.2	38233.4	26603.8	24628.9	22754.9	65171.7	38142.7	38441	32135.2	20261.9	22332.7	46283.1	35301.6	35149	34028.7	14719.7	26380.4	100920	60029.5	71639.8	99626.9	97214.8	59480.8	97748.5	77503.5	44703.3	73276.7	66588.9
TG 56:5;Y2	TGY2	1	0	H126 C75 D8 O6 N8	56	5	2	0	0	2	1	625.546	0.18 ppm	20.34	135532	122085	115044	128319	77942.9	54352.7	72445.1	57966.9	101027	74077.5	67452.1	75598.2	121076	139934	133331	110692	82669.8	86255.2	42416.6	47450.3	99553.2	85503.4	74814.8	107795	156561	106653	130375	141375	186938	181222	161315	86384.7	84615.3	109148	123564
TG 56:4;Y2	TGY2	1	0	H128 C75 D8 O6 N8	56	4	2	0	0	2	1	626.554	0.47 ppm	20.34	52932.6	48724.6	43123.1	81105.2	28715.7	45677.8	53426.9	38513.1	52040.4	51208.2	17603.6	27711.2	92835.7	71936.4	78542.7	84681.5	56225.9	71554	43208.1	40034.1	51470.5	65348.4	39322.7	71562	90679.9	71326.6	77425.8	91380.1	86418.3	129488	119044	77702.9	60235.3	54140.3	75590.8
TG 58:10;Y2	TGY2	1	0	H120 C77 D8 O6 N8	58	10	2	0	0	2	1	634.523	0.36 ppm	20.34	15082.4	14334.6	7813.8	14255	0	2819.4	3698.9	3578.5	3285.4	7467.5	4061.5	8100.3	3171.3	3439.8	15815.4	8825.4	0	3503.2	0	0	2857.6	0	9707.4	0	0	2710.2	10854.1	0	3204.2	0	4055.2	0	3622.5	6164.8	0
TG 58:9;Y2	TGY2	1	0	H122 C77 D8 O6 N8	58	9	2	0	0	2	1	635.531	1.78 ppm	20.34	4139.7	9455.2	3953.8	17461	9621.4	0	11172.7	8298.9	8506.4	7850.4	7442.7	0	6646.9	18083.3	14571.2	3672.6	7377	0	3715.3	0	3059.6	0	0	11138.9	6898.3	10429.7	0	10933.4	3789.7	3573.7	7844.8	0	0	0	10892.6
TG 58:8;Y2	TGY2	1	0	H124 C77 D8 O6 N8	58	8	2	0	0	2	1	636.537	-1.21 ppm	20.34	0	3939.5	5698.2	12628.2	4381.5	0	0	0	3948.9	0	11385.7	8928.5	6203.1	5621.7	3034.7	3023.6	0	0	3508.6	8245.2	4747.5	0	0	0	7604.7	8705.9	14614.2	8564.6	10074.8	0	2654.8	0	0	6774.8	5952.5
TG 58:5;Y2	TGY2	1	0	H130 C77 D8 O6 N8	58	5	2	0	0	2	1	639.562	0.67 ppm	20.34	27249.7	29576.8	28347.6	37944.2	23572.6	20745.1	25367.4	24674	25993.7	22613.5	12214.8	16051.6	53134.4	41678.3	59811.4	50174.9	36855.9	44198	35045.1	41166.8	38873	54136.8	42074.9	20546	46918.9	49758.4	62249.8	84666.1	55527.4	57919.1	67874.5	56737.9	39015.2	42799.6	52531
TG 58:4;Y2	TGY2	1	0	H132 C77 D8 O6 N8	58	4	2	0	0	2	1	640.57	0.70 ppm	20.34	8884.8	22604.1	43647.8	29659.3	13160.7	8722.4	13840.7	26402.9	23897.2	23661.8	9123.3	0	39029	25784.7	22464.9	31735.2	17090	16032.7	19090	14872.5	16177.7	19857.4	34523.7	20804.5	33052	28701.9	42505.8	44716.4	19897.1	58389.3	49395.6	27589.1	23979.1	18380.7	19333.6
TAG-IS 49:1;Y2	TGY2	0	1	H112 C68 D16 O6 N8	58	1	2	0	0	0	0	584.547	-0.39 ppm	20.34	3.67952e+06	3.36637e+06	3.09855e+06	3.48008e+06	2.3452e+06	2.10139e+06	2.29207e+06	2.4319e+06	2.78131e+06	2.63104e+06	2.44522e+06	2.4979e+06	3.93933e+06	4.11753e+06	3.88557e+06	3.8119e+06	2.92657e+06	2912990	2.76471e+06	2.65812e+06	2.46147e+06	2.65585e+06	2.67485e+06	2.59862e+06	4.41609e+06	3.82148e+06	4.00643e+06	4.2006e+06	4.26437e+06	4.15418e+06	3.98188e+06	2.81482e+06	2.50751e+06	2705130	2.57412e+06
											0
											0
TG;Y3											0
TG 38:0;Y3	TGY3	1	0	C56 D12 H111 Ci9 O6 N12	38	0	3	2	1	0	1	396.358	0.85 ppm	32.7	72196.2	65617.6	0	68289.3	68566.2	51617.1	0	74289.8	36648.5	25960.4	0	41089.1	11109.1	30022.4	0	23344.2	13419.1	20507.2	0	19427.9	15604.2	23926.3	0	27827.4	4127.7	2248.3	1816.3	4137.5	14083	0	9729.6	7237.8	5784.5	0	13673.2
TG 40:2;Y3	TGY3	1	0	H111 C67 D12 O6 N12	40	2	3	2	0	1	1	401.348	1.11 ppm	32.7	123742	141383	121738	135796	146812	128854	156659	148626	96594.1	60651.1	46241.5	77239.5	37451.1	44332.6	52349.2	63718	42134.5	49654.1	38356.7	43103.7	40550.1	51222.5	44026.9	53669.3	6242.9	7916.8	7035.9	2307.6	35929.4	14279	28011.4	3094.4	11762.7	8837.4	7558.8
TG 43:0;Y3	TGY3	1	0	C52 D12 H121 Ci18 O6 N12	43	0	3	1	2	0	1	422.728	1.05 ppm	32.7	1.13234e+06	1.04929e+06	1.06011e+06	1.23805e+06	831454	717210	835498	738349	721618	569207	557946	606946	299964	344667	343361	291663	318426	246682	238247	238449	218502	300006	280805	335753	38814.3	44823.4	48278.1	58300.5	173240	112771	158861	71400.4	47481.1	74141.3	92247.2
TG 45:2;Y3	TGY3	1	0	C63 D12 H121 Ci9 O6 N12	45	2	3	1	1	1	1	427.717	0.72 ppm	32.7	5.30992e+06	4.70157e+06	4.26501e+06	5.15564e+06	4.32622e+06	3.37535e+06	3.6959e+06	3.18256e+06	3.10193e+06	2.67158e+06	2.55016e+06	2.936e+06	1.55745e+06	1.39645e+06	1.57171e+06	1.36718e+06	1.28153e+06	1.13472e+06	1118373	1.12389e+06	1.15079e+06	1.33203e+06	1.38375e+06	1.52835e+06	256669	272913	302299	326204	829715	574402	643926	486921	325098	459852	478247
TG 47:4;Y3	TGY3	1	0	H121 C74 D12 O6 N12	47	4	3	1	0	2	1	432.707	1.31 ppm	32.7	1.01752e+06	1.14004e+06	1.04026e+06	1.20266e+06	986035	676149	799173	762188	729308	719013	629108	719397	386448	379780	389019	342528	294661	196517	216340	246784	256355	303079	296309	304984	61850.9	51235.9	70778.5	50093.1	198258	119206	182511	78104.4	55784.8	65349.5	112456
TG 48:0;Y3	TGY3	1	0	C48 D12 H131 Ci27 O6 N12	48	0	3	0	3	0	1	449.097	1.58 ppm	32.7	449278	445565	439870	516814	269755	207809	282536	299297	313186	293133	252442	280289	132650	109170	105648	132617	101593	71591.1	68051.6	95543.4	66791.4	110638	144506	133275	39951.4	40537.9	25880.4	25595.9	64071.8	45413.1	64185.8	33798.2	33250.5	31447.9	32913.1
TG 50:2;Y3	TGY3	1	0	C59 D12 H131 Ci18 O6 N12	50	2	3	0	2	1	1	454.087	1.44 ppm	32.7	2.13797e+06	2.13652e+06	2.00083e+06	2.3074e+06	1.50697e+06	1.11069e+06	1283592	1.163e+06	1.66947e+06	1.43205e+06	1.4143e+06	1386601	681604	606670	810659	630042	675260	655330	515242	585933	598094	745333	831384	796103	229119	211288	157103	221672	435759	363296	414521	203793	137033	187128	227240
TG 52:4;Y3	TGY3	1	0	C70 D12 H131 Ci9 O6 N12	52	4	3	0	1	2	1	459.077	1.11 ppm	32.7	1186635	1115231	1.1092e+06	1.16703e+06	823890	568547	811126	619794	836250	765050	809370	721073	338169	352287	298543	340501	279636	267078	205987	283038	272776	294210	264238	355011	118520	84603.5	86842.7	108606	187926	106298	156456	81459.6	61218	86751.2	77289.1
TG 54:6;Y3	TGY3	1	0	H131 C81 D12 O6 N12	54	6	3	0	0	3	1	464.067	1.49 ppm	32.7	132869	129223	94862.8	163050	67636.4	93874.1	94130.9	114966	64835.6	83971.5	104793	137862	42580.9	39185.6	34654.2	47650.7	36677.3	38723	16375.8	31958	31275.9	42875	33482.5	56087.7	9747.2	5478.6	17940.1	18145.8	22048.5	12494.8	24828	17892.4	3343.1	0	17624.7
TG-IS 57:3;Y3	TGY3	0	1	C81 D12 H143 Ci3 O6 N12	57	3	3	0	0	0	0	481.101	0.01 ppm	32.7	3.8767e+06	3.77564e+06	3.33332e+06	3.73024e+06	2.48741e+06	2.42226e+06	2.62073e+06	2.54191e+06	2.95188e+06	2.95658e+06	2.70974e+06	2675045	3.37466e+06	3.21788e+06	3.03754e+06	3048412	2.84379e+06	2.8892e+06	2.85414e+06	2.61702e+06	2.73836e+06	3084115	3057537	2.86947e+06	3.31249e+06	3.1436e+06	3.06018e+06	3.01988e+06	3.81218e+06	3.60371e+06	3.4077e+06	2.58152e+06	2.29346e+06	2.38448e+06	2255870
[truncated: 72 more columns]

## Sheet: Table 2
NAME	ALTNAME	CLASS	SAMPLE	IS	chemsc	C	db	tb	FA110Y	FA160Y	FA182Y	Factor	MASS	ERROR	ISpmol	INT73:L10_10.mzML	INT75:L10_10.mzML	INT76:L10_10.mzML	INT77:L10_10.mzML	INT73:L10_11.mzML	INT75:L10_11.mzML	INT76:L10_11.mzML	INT77:L10_11.mzML	INT73:L10_12.mzML	INT75:L10_12.mzML	INT76:L10_12.mzML	INT77:L10_12.mzML	INT73:L10_07.mzML	INT75:L10_07.mzML	INT76:L10_07.mzML	INT77:L10_07.mzML	INT73:L10_08.mzML	INT75:L10_08.mzML	INT76:L10_08.mzML	INT77:L10_08.mzML	INT73:L10_09.mzML	INT75:L10_09.mzML	INT76:L10_09.mzML	INT77:L10_09.mzML	INT73:L10_04.mzML	INT75:L10_04.mzML	INT76:L10_04.mzML	INT77:L10_04.mzML	INT73:L10_05.mzML	INT75:L10_05.mzML	INT76:L10_05.mzML	INT77:L10_05.mzML	INT73:L10_06.mzML	INT75:L10_06.mzML
																1	2	3	4	5	6	7	8	9	10	11	12	13	14	15	16	17	18	19	20	21	22	23	24	25	26	27	28	29	30	31	32	33	34
TG 48:4;Y	TG 48:6	TAGY	1	0	H101 C59 D4 O6 N4	48	4	1	0	0	1	1	969.829	1.35 ppm	103	840735	827064	615633	742585	808191	703511	837275	1.12222e+06	1.18773e+06	1.10777e+06	1.05072e+06	976723	1.66242e+06	1.60626e+06	1.32041e+06	1.3454e+06	1.60391e+06	1.57622e+06	1.44733e+06	1.4272e+06	1.62883e+06	1.59726e+06	1.53088e+06	1.58485e+06	2.54538e+06	2.0209e+06	2.40728e+06	2.93255e+06	2.55826e+06	1.79468e+06	2.92947e+06	2.75017e+06	2.99965e+06	2.41659e+06
TG 48:3;Y	TG 48:5	TAGY	1	0	H103 C59 D4 O6 N4	48	3	1	0	0	1	1	971.845	1.14 ppm	103	2.51953e+06	2.32339e+06	1.86818e+06	2.33417e+06	2.4139e+06	2.15448e+06	2.56683e+06	3.22155e+06	3.54498e+06	3.47682e+06	3.06901e+06	2.9768e+06	5.14211e+06	4924153	4.35998e+06	4.20037e+06	4.98413e+06	4.92725e+06	4.97708e+06	4.64423e+06	4.83588e+06	5.33396e+06	4.98162e+06	5.1511e+06	6.73983e+06	5.36419e+06	6.37569e+06	6.86967e+06	6.95726e+06	4.57507e+06	7.57684e+06	7.45583e+06	7.73096e+06	6.42005e+06
TG 48:2;Y	TG 48:4	TAGY	1	0	H105 C59 D4 O6 N4	48	2	1	0	0	1	1	973.861	1.71 ppm	103	1.86053e+06	1.773e+06	1.57606e+06	1.88117e+06	1.97781e+06	1.77873e+06	1.94304e+06	2.37992e+06	2.5836e+06	2.60262e+06	2.37257e+06	2.22753e+06	3.87918e+06	3.5998e+06	3.52578e+06	3.16512e+06	3.64111e+06	3.55905e+06	3.77787e+06	3.07599e+06	3.34442e+06	3.80428e+06	3.79035e+06	3.765e+06	4.89407e+06	4.25505e+06	5.30563e+06	5.11187e+06	5.31801e+06	3.25439e+06	4.97805e+06	5.59774e+06	4.77334e+06	4.05083e+06
TG 49:4;Y	TG 49:6	TAGY	1	0	H103 C60 D4 O6 N4	49	4	1	0	0	1	1	983.846	2.72 ppm	103	510500	504816	376314	420563	532128	440481	510565	639087	558667	507110	530513	457706	646519	627763	570006	486807	758276	677812	699843	659029	681521	697868	673982	644187	952688	805417	929055	936491	1.18236e+06	943881	1.12661e+06	1.05586e+06	1.2432e+06	1.10717e+06
TG 49:3;Y	TG 49:5	TAGY	1	0	H105 C60 D4 O6 N4	49	3	1	0	0	1	1	985.86	1.14 ppm	103	2.3161e+06	2.16924e+06	1.7332e+06	2.24875e+06	2.23331e+06	1752842	2.18495e+06	2.60002e+06	2.90181e+06	2.7206e+06	2.76516e+06	2.49228e+06	4.58679e+06	4.40369e+06	3.96899e+06	3.60642e+06	4.52439e+06	4.10387e+06	4.13931e+06	3.75287e+06	3.75222e+06	4.00057e+06	4.1503e+06	3.90892e+06	6.24844e+06	5.31254e+06	6.20658e+06	6.5566e+06	7.0126e+06	4.88854e+06	6.71012e+06	6.77658e+06	7.12661e+06	6.34524e+06
TG 50:5;Y	TG 50:7	TAGY	1	0	H103 C61 D4 O6 N4	50	5	1	0	0	1	1	995.844	0.29 ppm	103	250638	195249	162385	227712	229994	201608	234123	263310	391704	324979	273426	268468	826290	715273	559129	615413	808049	745353	714095	656046	616532	681717	604565	677709	1.68312e+06	1.24416e+06	1363434	1.66665e+06	1.49514e+06	1.28525e+06	1.84846e+06	1.53988e+06	1.80318e+06	1.40329e+06
TG 50:4;Y	TG 50:6	TAGY	1	0	H105 C61 D4 O6 N4	50	4	1	0	0	1	1	997.859	-0.01 ppm	103	7.24182e+06	6.66412e+06	4.8981e+06	6.09691e+06	6.4256e+06	5.8416e+06	6.92181e+06	8.59134e+06	1.04723e+07	9.40227e+06	8.35988e+06	8.30946e+06	1.4005e+07	1.33266e+07	1.1488e+07	12464672	1.44795e+07	1.40538e+07	1.37059e+07	1.30842e+07	1.189e+07	1.36223e+07	1.26112e+07	1.2751e+07	2.08036e+07	1.55496e+07	1.88842e+07	2.22178e+07	2.05306e+07	1.32405e+07	2.38611e+07	2.10639e+07	2.35493e+07	18098650
TG 50:3;Y	TG 50:5	TAGY	1	0	H107 C61 D4 O6 N4	50	3	1	0	0	1	1	999.875	-0.00 ppm	103	13746215	1.3129e+07	1.04652e+07	1.27381e+07	1.2492e+07	1.1302e+07	1.37648e+07	1.63034e+07	1.86342e+07	1.76346e+07	1.51929e+07	1.45265e+07	2.25175e+07	2.1711e+07	1.90512e+07	1.84781e+07	2.61483e+07	2.56333e+07	25751724	2.34742e+07	2.16738e+07	2.52408e+07	2.42778e+07	24449953	3.62824e+07	3.02478e+07	3.64735e+07	3.86457e+07	3.49608e+07	2.15375e+07	3.64035e+07	3.73449e+07	36893326	3.0168e+07
TG 50:2;Y	TG 50:4	TAGY	1	0	H109 C61 D4 O6 N4	50	2	1	0	0	1	1	1001.89	-1.97 ppm	103	6.07694e+06	5.94714e+06	5.40003e+06	6.41802e+06	6.8518e+06	5.24418e+06	7034310	8.51401e+06	9049307	9.18062e+06	8.2389e+06	6.71144e+06	1.50913e+07	1.51979e+07	1.45333e+07	1.32579e+07	1.2581e+07	11886045	1.30351e+07	1.1508e+07	10580993	1.31439e+07	1.41691e+07	1.34539e+07	1.52916e+07	1.37404e+07	1.6927e+07	1.73336e+07	1.5799e+07	8874613	1.61861e+07	1.74353e+07	1.49672e+07	1.28671e+07
TG 51:4;Y	TG 51:6	TAGY	1	0	H107 C62 D4 O6 N4	51	4	1	0	0	1	1	1011.88	2.55 ppm	103	1.18091e+06	1.19869e+06	913200	1.05976e+06	1.14379e+06	839836	1.0826e+06	1.28624e+06	1.3364e+06	1.16281e+06	1.36661e+06	1.17398e+06	1.85176e+06	1556102	1.45131e+06	1.48316e+06	1.97167e+06	1.72919e+06	1.75239e+06	1.61517e+06	1.67402e+06	1633954	1.61255e+06	1.68928e+06	3.37636e+06	2.83281e+06	3.30332e+06	3.53316e+06	3.51281e+06	2.69598e+06	3.17941e+06	3.16382e+06	2.79888e+06	2.63852e+06
TG 51:3;Y	TG 51:5	TAGY	1	0	H109 C62 D4 O6 N4	51	3	1	0	0	1	1	1013.89	1.06 ppm	103	2.07686e+06	1.95541e+06	1.68917e+06	1.9347e+06	2.185e+06	1.6888e+06	2.11501e+06	2.4814e+06	2.75728e+06	2.50156e+06	2.68079e+06	2.44855e+06	3.74951e+06	3.33323e+06	3.30531e+06	2.94288e+06	3.89124e+06	3.39072e+06	3.5527e+06	3.13178e+06	3.40552e+06	3.61624e+06	3.70027e+06	3.54291e+06	5.73098e+06	5.48189e+06	5.75919e+06	5.76168e+06	5.74637e+06	4.11446e+06	4.93721e+06	5.56133e+06	5.32536e+06	5.0618e+06
TG 52:8;Y	TG 52:10	TAGY	1	0	H101 C63 D4 O6 N4	52	8	1	0	0	1	1	1017.83	0.71 ppm	103	0	6419.5	6597.4	10654.7	6160.1	0	5290.8	3624.8	5108.6	10988.1	5575.1	9856.4	6365.3	9000.8	0	5992.3	11251.5	10480.2	8663	6639.4	8911.9	12356.5	2367.2	9459	10339.6	6691.9	7614.7	7809.9	12520.7	11990	9877.2	9513.7	12619.6	2259.8
TG 52:7;Y	TG 52:9	TAGY	1	0	H103 C63 D4 O6 N4	52	7	1	0	0	1	1	1019.84	-0.63 ppm	103	55797.2	57711.4	32858.4	48502.3	36105.8	56357.8	51116.1	64340.9	45696.4	51352.8	50355.8	56916.1	31953	36111.3	27906.6	36438.6	61377.4	38965.6	46338	41669.2	35298.5	36833	34487.5	37655.9	58027.9	37870.9	46712.3	44014.4	41973.6	37510.3	40419.3	65458.2	61374.5	53888.1
TG 52:6;Y	TG 52:8	TAGY	1	0	H105 C63 D4 O6 N4	52	6	1	0	0	1	1	1021.86	0.41 ppm	103	94619.5	95419.7	81489.6	95775	101477	96466	111490	136282	125074	119910	113836	131584	180543	152358	132350	157114	196378	167966	148958	165500	157237	175859	176912	185936	408222	290114	321795	373159	502403	458241	547830	488373	513619	397060
TG 52:5;Y	TG 52:7	TAGY	1	0	H107 C63 D4 O6 N4	52	5	1	0	0	1	1	1023.88	0.18 ppm	103	565282	556312	453066	498550	634011	598981	625574	762413	890451	801966	742989	751328	1.87486e+06	1.67744e+06	1.4188e+06	1.44613e+06	1.92272e+06	1.56607e+06	1.59524e+06	1.64207e+06	1.51856e+06	1.73256e+06	1.61786e+06	1.65257e+06	4.25487e+06	3.38844e+06	3536964	4.10322e+06	4.61042e+06	3775226	5.11225e+06	4.42435e+06	5.20347e+06	4.22516e+06
TG 52:4;Y	TG 52:6	TAGY	1	0	H109 C63 D4 O6 N4	52	4	1	0	0	1	1	1025.89	-0.03 ppm	103	6.47895e+06	6.18101e+06	5.07917e+06	5.87827e+06	7.42196e+06	6.14449e+06	7.46992e+06	8.14377e+06	10134647	9.1678e+06	8.57103e+06	8246858	1.37895e+07	1.30414e+07	1.19297e+07	1.17545e+07	1.38146e+07	1.28686e+07	1.25132e+07	1.22432e+07	1.22932e+07	1.3541e+07	1.32225e+07	1.34831e+07	20775976	1.75691e+07	1.90553e+07	20678696	2.22164e+07	1.53863e+07	22057454	2.21995e+07	2.44137e+07	1.97369e+07
TG 52:3;Y	TG 52:5	TAGY	1	0	H111 C63 D4 O6 N4	52	3	1	0	0	1	1	1027.9	-1.81 ppm	103	7.18124e+06	7294040	6.42543e+06	7.6571e+06	7.13194e+06	5.79564e+06	7.17605e+06	7.69344e+06	8.99606e+06	8.51268e+06	7.84912e+06	7.1657e+06	1.43767e+07	1.39412e+07	1.32252e+07	1.19682e+07	13866992	1.28145e+07	1.28367e+07	1.20006e+07	1.05082e+07	1.2148e+07	1.28082e+07	1.24239e+07	1.73672e+07	1.55754e+07	1.82538e+07	1.93807e+07	1.98306e+07	12956661	2.02302e+07	2.2363e+07	1.60622e+07	1.37637e+07
TG 53:8;Y	TG 53:10	TAGY	1	0	H103 C64 D4 O6 N4	53	8	1	0	0	1	1	1031.84	-1.20 ppm	103	9840.4	8170.9	6730.8	8137.2	8999.3	7990.1	13409.2	14811.7	11685.1	9544.6	6112.1	11079.8	15829.9	17219.6	13776.4	11435	20912.7	17385.2	16119.6	13086.2	11342	16076.5	22063	22074.2	24358.8	24662.6	13203.4	20769	16548.2	22756	19797.2	15464.1	23480.7	19924.8
TG 53:7;Y	TG 53:9	TAGY	1	0	H105 C64 D4 O6 N4	53	7	1	0	0	1	1	1033.86	-1.16 ppm	103	24004.8	29052.1	23956.4	28093.3	28571.8	35928.2	39307.5	45363.4	42455.2	38391	41686.8	30474.8	42413.1	36926.3	42139.1	49151.8	61142.3	46456.4	52294.8	49417.4	41040.5	57225.3	52671.1	52080.4	42627.2	51587.8	50262.4	46652.1	74246.8	67612.6	51359.4	66492.9	63706.6	71507
TG 53:6;Y	TG 53:8	TAGY	1	0	H107 C64 D4 O6 N4	53	6	1	0	0	1	1	1035.88	0.10 ppm	103	60064.4	61710.8	47255.8	64042.1	57084.8	57980.4	53566.6	74104.3	81178.5	78774.5	82927.4	70019.8	101896	81566.4	70615.1	68648.8	87493	85073.9	105258	82585.5	104107	94302.4	108682	123783	176697	164653	161305	161923	240295	226772	189834	196092	181859	169905
TG 53:5;Y	TG 53:7	TAGY	1	0	H109 C64 D4 O6 N4	53	5	1	0	0	1	1	1037.89	-0.36 ppm	103	126571	140807	110903	142025	165337	140692	175403	176846	214847	218354	231708	180260	349141	303466	277527	284952	440255	337473	352488	359560	360105	340267	345992	380735	826491	725802	729479	723940	894679	744414	773059	800425	876177	714812
TG 53:4;Y	TG 53:6	TAGY	1	0	H111 C64 D4 O6 N4	53	4	1	0	0	1	1	1039.91	-0.37 ppm	103	686948	731896	665070	705730	820958	579769	770426	769119	1.05541e+06	871930	1.08721e+06	970503	1429343	1.26084e+06	1.27428e+06	1.11598e+06	1.60992e+06	1.41688e+06	1.45581e+06	1.26306e+06	1.52538e+06	1.49797e+06	1.48468e+06	1485485	2.33439e+06	2.15587e+06	2.18912e+06	2.20349e+06	2571632	1990799	2.25546e+06	2.46792e+06	2.52957e+06	2.46465e+06
TG 53:3;Y	TG 53:5	TAGY	1	0	H113 C64 D4 O6 N4	53	3	1	0	0	1	1	1041.92	0.06 ppm	103	325782	375469	305636	373772	446144	330180	352276	380066	502058	463261	497741	403531	777033	703716	680920	605288	767719	598583	614500	558828	674356	711938	750162	758400	1121803	1.1492e+06	1.14283e+06	1.15792e+06	1.3387e+06	966276	1.00435e+06	1.31536e+06	1.07601e+06	1.03984e+06
TG 54:9;Y	TG 54:11	TAGY	1	0	H103 C65 D4 O6 N4	54	9	1	0	0	1	1	1043.84	0.18 ppm	103	2313.2	0	0	5431.5	2671.9	0	0	6063.2	1972.7	2292.2	2325.6	12082.2	5826.9	6479.7	3035.4	0	2235.7	6552	9112.1	7648.3	5736.6	8798.5	2584.6	9185.5	10835.9	3231.6	9784.3	8006.8	8472.1	10765.8	17355.8	15936.4	11063.4	8764.8
TG 54:8;Y	TG 54:10	TAGY	1	0	H105 C65 D4 O6 N4	54	8	1	0	0	1	1	1045.86	-0.26 ppm	103	30396.5	30471.8	23554.1	32381.2	39455.7	44103.7	35839.9	54187.7	45387	42606.5	44300.6	31155.9	42014.3	51317.4	48905.4	39962.6	55026	42293.4	48094.7	44152.2	54214.5	55143.3	40287	61160.8	79668.4	60726.2	61003.7	65337.5	81731.6	71907.6	70465.1	70023.4	91281.4	91115.8
TG 54:7;Y	TG 54:9	TAGY	1	0	H107 C65 D4 O6 N4	54	7	1	0	0	1	1	1047.87	-0.67 ppm	103	135156	125817	90578.1	146365	164288	148394	191304	213796	175490	191518	176161	163259	173187	189373	167119	165129	189526	219840	217068	223363	156009	187116	165578	200659	250780	237331	236263	255520	321402	273734	294887	293958	388764	327892
TG 54:6;Y	TG 54:8	TAGY	1	0	H109 C65 D4 O6 N4	54	6	1	0	0	1	1	1049.89	-0.37 ppm	103	210112	213136	152354	194844	226184	194018	219103	201928	279259	272530	232186	234857	333126	326051	299519	284554	381827	342477	375918	350579	315790	339434	283013	363826	682061	576058	575251	600010	715196	699492	776995	775983	901392	704665
TG 54:5;Y	TG 54:7	TAGY	1	0	H111 C65 D4 O6 N4	54	5	1	0	0	1	1	1051.91	-0.77 ppm	103	382002	363006	282859	340904	391214	275017	345968	372749	463971	468740	462745	416473	941798	898871	717162	785850	1.01602e+06	918723	882718	871812	893485	892972	830905	940034	2.45109e+06	2096303	2.20966e+06	2.45478e+06	2568914	2.24107e+06	2.5625e+06	2.5464e+06	2.89253e+06	2.49641e+06
TG 54:4;Y	TG 54:6	TAGY	1	0	H113 C65 D4 O6 N4	54	4	1	0	0	1	1	1053.92	-1.15 ppm	103	1.96752e+06	1.99759e+06	1.67842e+06	1.91838e+06	2.30279e+06	1.77095e+06	2.1569e+06	2.20403e+06	2.79234e+06	2.5023e+06	2.45522e+06	2.44555e+06	3.93587e+06	3.43258e+06	3.33988e+06	3.17273e+06	4.26299e+06	3.59965e+06	3.60462e+06	3.46621e+06	3.7191e+06	3.94524e+06	3.84328e+06	3.96537e+06	5.87878e+06	5.3651e+06	5.50555e+06	5.82573e+06	6.8027e+06	4.88571e+06	6.32947e+06	7.32413e+06	6.59265e+06	5.6492e+06
TG 54:3;Y	TG 54:5	TAGY	1	0	H115 C65 D4 O6 N4	54	3	1	0	0	1	1	1055.94	-1.76 ppm	103	576039	554461	567395	643342	612193	512297	526138	545361	581952	519832	430334	446704	1.11254e+06	1.1415e+06	1.08267e+06	948625	1.13937e+06	947159	980018	856328	790533	988694	1.02086e+06	1.01217e+06	1.12705e+06	1.16134e+06	1.45717e+06	1.19612e+06	1.8915e+06	1.2734e+06	1.54974e+06	2.33759e+06	1.28529e+06	1.14549e+06
TG 55:8;Y	TG 55:10	TAGY	1	0	H107 C66 D4 O6 N4	55	8	1	0	0	1	1	1059.87	-0.17 ppm	103	12379.3	14880.7	8172.9	6347.9	9559.4	12668.7	12641.1	13166.4	11330.5	16836.6	13445.1	12466.8	21102	15807.3	20167.9	24269.6	17532.9	15512.4	24084	24346.6	16222.3	14176.9	21522.4	22022.8	26749.1	28319.7	30822.8	28366	30874.7	38302.5	28320.3	29551.5	45193.2	37161.8
TG 55:7;Y	TG 55:9	TAGY	1	0	H109 C66 D4 O6 N4	55	7	1	0	0	1	1	1061.89	0.30 ppm	103	17139.1	20995.9	17173.6	18616.1	22601.3	14091	20694.2	22179.2	21794.2	26612.1	23573.5	27578.6	23017.8	36530.7	32655	24638.7	32279.5	27025.1	33572	41369.1	29075.3	33477.5	43155.2	33576.6	50032	47619.6	46785.7	39966.2	59267	53703.7	47965.7	61805.8	56625.2	59845.8
TG 55:6;Y	TG 55:8	TAGY	1	0	H111 C66 D4 O6 N4	55	6	1	0	0	1	1	1063.91	-0.45 ppm	103	34658.6	38384.2	41988.4	40281.1	41771.1	28364	38911.5	52498.3	52448	66712.6	71083.7	48141.1	73183.4	66793.9	75045.6	59180.9	77406.6	67456.9	77266.9	64825.4	79837.7	81482.6	79157.6	72227.5	134673	111684	121397	129992	164267	157961	134464	142207	137499	132772
TG 55:5;Y	TG 55:7	TAGY	1	0	H113 C66 D4 O6 N4	55	5	1	0	0	1	1	1065.92	-0.19 ppm	103	74788.8	69767.8	56568.1	70172.1	92214.1	74543.9	81351.4	85120.3	109398	117473	87786.9	101587	153221	125662	133054	122977	176752	158906	163141	165544	177539	174037	155247	164582	366031	362911	336306	381336	444567	388747	378719	369610	430526	378791
TG 55:4;Y	TG 55:6	TAGY	1	0	H115 C66 D4 O6 N4	55	4	1	0	0	1	1	1067.94	0.24 ppm	103	97712.1	95546.7	83394.5	101108	106229	79619.6	107282	112124	135448	127912	125362	130216	227433	179273	186124	197830	221285	185796	187052	162768	206335	203698	221856	216486	342413	327727	362697	363439	439580	282894	335928	394058	409788	337609
TG 55:3;Y	TG 55:5	TAGY	1	0	H117 C66 D4 O6 N4	55	3	1	0	0	1	1	1069.95	1.35 ppm	103	37107.7	25186	29899.1	31982.3	25061.2	22973.4	25731.1	32569.7	40860.2	23574.4	29009.2	34509.9	54049.3	71751	57254.8	48249.9	74711.9	51309.8	45999.9	71179.2	65854.6	63328.5	69842.5	65363.5	108655	118396	120877	109400	158432	101092	110687	166951	134881	118797
TG 56:9;Y	TG 56:11	TAGY	1	0	H107 C67 D4 O6 N4	56	9	1	0	0	1	1	1071.87	-0.46 ppm	103	32103.1	36941	23536.3	33440.4	39531.7	32074.9	41130.9	50904.1	53073.6	52470.8	32380.2	37176.3	60953.8	53853.3	60004	62995.9	80097.9	67372.8	69790.7	86810.3	71017.7	84351.2	74163.4	92067.5	102056	84541	84214.8	124912	129210	99053.7	123897	101569	132470	109063
TG 56:8;Y	TG 56:10	TAGY	1	0	H109 C67 D4 O6 N4	56	8	1	0	0	1	1	1073.89	-0.50 ppm	103	127367	110765	96395	97946.2	114939	110631	113066	123029	160076	147564	129542	123203	201996	187457	168126	183921	221981	223713	208384	201921	177583	210504	208840	238965	286796	245774	252533	287191	317025	285103	290784	303698	369525	352656
TG 56:7;Y	TG 56:9	TAGY	1	0	H111 C67 D4 O6 N4	56	7	1	0	0	1	1	1075.91	0.01 ppm	103	136587	125778	108819	130502	154833	147763	147536	189391	172818	164322	190230	153371	187445	200209	169504	206775	229636	219202	197460	221359	203898	239234	219307	230161	273788	243552	261417	257501	388015	338529	294582	349177	386376	331264
TG 56:6;Y	TG 56:8	TAGY	1	0	H113 C67 D4 O6 N4	56	6	1	0	0	1	1	1077.92	0.35 ppm	103	98425.5	95367.3	80869.1	96004.7	108009	102344	83220.7	101707	117486	110467	103070	103218	149823	144725	122135	123412	147112	156616	142300	140539	135012	130763	145755	160697	300191	289655	255559	296841	408025	391821	369628	361509	325244	295997
TG 56:5;Y	TG 56:7	TAGY	1	0	H115 C67 D4 O6 N4	56	5	1	0	0	1	1	1079.94	0.10 ppm	103	65352.8	67684.4	62098.5	57427	72847.8	70172.4	62233.1	57708.4	91077.1	88745.9	96156.3	80849.8	210581	190687	179339	187087	216736	160743	165313	179895	208540	205098	180302	241256	631513	568391	554620	625083	684614	583875	618710	618006	666804	613072
TG 56:4;Y	TG 56:6	TAGY	1	0	H117 C67 D4 O6 N4	56	4	1	0	0	1	1	1081.95	0.30 ppm	103	105249	113340	121766	145958	132400	84196	112878	115846	192712	150666	149274	180089	420970	320589	315343	294753	402638	313390	328149	291966	368782	366597	328318	399573	630943	596062	605966	647014	777733	524571	610605	747526	738971	651044
TG 56:3;Y	TG 56:5	TAGY	1	0	H119 C67 D4 O6 N4	56	3	1	0	0	1	1	1083.97	0.24 ppm	103	24796.5	41061	38598.7	49540	22923.1	45641.2	38971.4	46975.4	56872.6	56678	38397.6	50091.5	139239	111361	87025.5	100909	107273	95640.1	91423.7	93483.3	110346	112678	124877	116855	162933	176458	201564	201096	225132	139272	173850	235338	183719	135231
TG 56:2;Y	TG 56:4	TAGY	1	0	H121 C67 D4 O6 N4	56	2	1	0	0	1	1	1085.99	0.94 ppm	103	0	7381.4	6687.7	2773.3	3156.6	0	6878.6	0	3629.4	4122.7	0	0	8935.4	4280.7	0	0	13915.6	14148.2	13253.7	14677.1	15763.2	7122.2	13606.5	12135.7	0	18927.7	12704.9	17795.7	18456.3	10466.7	0	0	15377.3	0
TG 58:10;Y	TG 58:12	TAGY	1	0	H109 C69 D4 O6 N4	58	10	1	0	0	1	1	1097.89	0.11 ppm	103	2277.4	0	0	0	2520.3	0	0	4850.3	0	0	2144.1	5430.9	4755.3	2216.1	6175	7627.4	4656.3	8484.5	5906.1	8933	11001.8	1991.3	9563.8	8504.5	17541.9	11927.1	15920.3	10989.3	20595.7	18075	22572.8	20224.4	21183.2	17779
TG 58:9;Y	TG 58:11	TAGY	1	0	H111 C69 D4 O6 N4	58	9	1	0	0	1	1	1099.91	-0.73 ppm	103	22971.7	25675.8	12606	29154.6	28490.2	28522.5	28505.7	30228.8	31919.7	37103	35603.1	23472.3	62207.1	57287.1	53020.8	41413.3	69126.9	51611.5	65036.7	58925.2	48843	49267.1	58569.4	67280.4	74307.5	83249.1	85598.7	86145.2	110430	77973.4	97821.4	109915	131043	111244
TG 58:2;Y	TG 58:4	TAGY	1	0	H125 C69 D4 O6 N4	58	2	1	0	0	1	1	1114.01	-2.32 ppm	103	3751.5	7116.5	7617.3	7492.9	13851.2	6352.7	6165.8	2419.4	2830.1	8430.8	0	5092.4	13605.6	12208.7	10773.8	7744	5213.8	11875.2	10972.8	8034.1	10774.7	7403.8	15007.3	11299.3	0	7730.2	13530.7	12670.2	19677	7718.7	9282.7	22681.9	7118.4	6126.5
TG-IS 48:1;Y	TG-IS 48:3	TAGY	0	1	H99 C59 D12 O6 N4	48	1	1	0	0	0	0	983.924	-0.71 ppm	103	1.03263e+07	9.84608e+06	9.3788e+06	1.02296e+07	1.01586e+07	9.19786e+06	1.0217e+07	9922286	9.77873e+06	9.45251e+06	9.20301e+06	9.03721e+06	9.67203e+06	1.01198e+07	9.09535e+06	9.33932e+06	1.02256e+07	1.00335e+07	1.0223e+07	9.77524e+06	9.20734e+06	1.02051e+07	10185500	1.01806e+07	1.02548e+07	9.22614e+06	9.84837e+06	9.6365e+06	1.24943e+07	1.20848e+07	1.234e+07	1.15986e+07	1.08992e+07	1.00177e+07
												0
[truncated: 78 more columns]
